# Supplementary material for: A comprehensive stalagmite investigation distinguishing anthropogenic and natural signals in Madagascar between 1680 and 1860
Source: Sci Rep. 2025 Jul 8;15:24362. doi: 10.1038/s41598-025-09222-5 (PMC12238641; doi:10.1038/s41598-025-09222-5)
Supplement: Supplementary file 1 — Supplementary Material 1 [file 41598_2025_9222_MOESM1_ESM.xlsx]

## Sheet: Read Me
Supplementary Data for
A comprehensive stalagmite investigation distinguishing anthropogenic and natural signals in Madagascar between 1680 and 1860
Ny Riavo G. Voarintsoa1*, Hallie M. Fowler1–2, Thomas J. Lapen1, Avotriniaina Z. M. Rakotovao3–4, Ali Raza 1, Xianglei Li5, and Hai Cheng6–7
	1 Department of Earth and Atmospheric Sciences University of Houston, Houston, Texas, United States
	2 Core Laboratories, Reservoir Group, Houston, Texas, United States
	3 Geological Society of Madagascar, Antananarivo, Madagascar
	4 Mention Bassins Sédimentaires Evolution Conservation, Faculté des Sciences, Université d’Antananarivo, Madagascar
	5 Institute of Vertebrate Paleontology and Paleoanthropology, Chinese Academy of Sciences, Beijing, China
	6 Institute of Global Environmental Change, Xi’an Jiaotong University, Xi'an, China
	7 State Key Laboratory of Loess and Quaternary Geology, Institute of Earth Environment, Chinese Academy of Sciences, Xi’an 710061, China
*Corresponding author: ngvoarin@central.uh.edu
Abstract
Disentangling anthropogenic from natural induced changes is difficult, but crucial to accurately assess the specific environmental impacts of humans’ actions versus climate in the paleoclimate records. Here we combine a new set of proxies, including stable isotopes, element concentrations (mainly Mg, Sr, and U), and detailed mineralogy to better distinguish the impacts of these two factors in the…
Keywords: Madagascar; O and C isotopes; Redox conditions; Anthropogenic traces; Elemental Composition; Microstratigraphic log.
Sheet 1	Read me
Sheet 2	EPMA All Aragonite
Sheet 3	EPMA summary Aragonite
Sheet 4	EPMA All Calcite
Sheet 5	EPMA summary Calcite
Sheet 6	Mineralogy & Fabric
Sheet 7	Stable Isotopes
Sheet 8	LA-ICP-MS
Color Code
	Aragonite
	Calcite
	Mixed

## Sheet: EPMA All Aragonite
Point analyses location number	Comment	Ca(Mass%)	Sr(Mass%)	Mg(Mass%)	U(Mass%)
1	MAJ1-1_1_arag_1	41.43	0.1782	0.0114	0.0066
2	MAJ1-1_1_arag_2	41.08	0.1897	0.0091	0
3	MAJ1-1_1_arag_3	33.58	0.197	0.0446	0.0038
4	MAJ1-1_1_arag_4	42.16	0.1969	0.0537	0
5	MAJ1-1_1_arag_5	40.3	0.1815	0.008	0
6	MAJ1-1_1_arag_6	40.7	0.1962	0.0099	0.0058
13	MAJ1-1_2_arag_1	39.96	0.1911	0.0053	0
14	MAJ1-1_2_arag_2	40.66	0.1334	0.006	0
15	MAJ1-1_2_arag_3	40.72	0.2201	0.0075	0.0008
16	MAJ1-1_2_arag_4	41.44	0.2103	0.0053	0.0008
17	MAJ1-1_2_arag_5	41.18	0.1479	0.0107	0
18	MAJ1-1_2_arag_6	40.82	0.1535	0.0464	0
25	MAJ1-1_3_arag_1	33.61	0.2344	0.0026	0
26	MAJ1-1_3_arag_2	41.24	0.2282	0.0091	0
27	MAJ1-1_3_arag_3	39.43	0.1923	0.0049	0
28	MAJ1-1_3_arag_4	41.18	0.228	0.0496	0.0014
29	MAJ1-1_3_arag_5	41.17	0.1924	0.0498	0.0013
30	MAJ1-1_3_arag_6	40.37	0.2119	0.0091	0
37	MAJ1-1_5_arag_1	40.42	0.1839	0.0998	0.005
38	MAJ1-1_5_arag_2	35.38	0.1845	0.0018	0.001
39	MAJ1-1_5_arag_3	35.72	0.2177	0.1195	0
40	MAJ1-1_5_arag_4	33.2	0.1953	0	0
41	MAJ1-1_5_arag_5	41.23	0.1906	0.0105	0.0032
42	MAJ1-1_5_arag_6	39.66	0.2076	0.0381	0
49	MAJ1-1_6_arag_1	41.54	0.2035	0.0081	0.001
50	MAJ1-1_6_arag_2	41	0.2058	0.0085	0
51	MAJ1-1_6_arag_3	40.86	0.2046	0.0078	0.001
52	MAJ1-1_6_arag_4	40.46	0.1953	0.0095	0.0045
53	MAJ1-1_6_arag_5	41.19	0.2241	0.0484	0
54	MAJ1-1_6_arag_6	39.36	0.2218	0.0085	0.005
61	MAJ1-1_7_arag_1	40.67	0.1984	0.0068	0.0009
62	MAJ1-1_7_arag_2	31.87	0.1909	0.0144	0.0038
63	MAJ1-1_7_arag_3	40.48	0.2325	0.0072	0
64	MAJ1-1_7_arag_4	41.14	0.1274	0.0457	0
65	MAJ1-1_7_arag_5	41.18	0.2269	0.0075	0.0025
66	MAJ1-1_7_arag_6	41.17	0.1428	0.0508	0
73	MAJ1-1_8_arag_1	41	0.109	0.0048	0
74	MAJ1-1_8_arag_2	40.51	0.1924	0.0071	0.0008
75	MAJ1-1_8_arag_3	40.42	0.117	0.0071	0
76	MAJ1-1_8_arag_4	40.05	0.2185	0.0485	0
77	MAJ1-1_8_arag_5	40.69	0.1212	0.0474	0.0016
78	MAJ1-1_8_arag_6	40.67	0.2235	0.0062	0
79	MAJ1-1_9_arag_1	41.19	0.2262	0.0513	0
80	MAJ1-1_9_arag_2	40.11	0.2437	0.0074	0.0012
81	MAJ1-1_9_arag_3	37.15	0.2254	0.0099	0.0004
82	MAJ1-1_9_arag_4	34.59	0.2378	0.0041	0
83	MAJ1-1_9_arag_5	36.32	0.2205	0.0054	0
84	MAJ1-1_9_arag_6	40.07	0.2294	0.0065	0
91	MAJ1-1_10_arag_1	40.06	0.1851	0.0047	0
92	MAJ1-1_10_arag_2	40.09	0.1377	0.0052	0
93	MAJ1-1_10_arag_3	39.46	0.2116	0.0441	0.0012
94	MAJ1-1_10_arag_4	34.02	0.2264	0.0534	0
95	MAJ1-1_10_arag_5	39.4	0.2318	0.0049	0
96	MAJ1-1_10_arag_6	35.36	0.2263	0.0372	0
97	MAJ1-2_11_arag_1	40.95	0.2384	0.0494	0
98	MAJ1-2_11_arag_2	40.36	0.229	0.0448	0
99	MAJ1-2_11_arag_3	39.61	0.2184	0.0124	0
100	MAJ1-2_11_arag_4	40.64	0.1368	0.0551	0
101	MAJ1-2_11_arag_5	40.31	0.1926	0.0081	0
102	MAJ1-2_11_arag_6	40.4	0.2332	0.0086	0
109	MAJ1-2_12_arag_1	39.94	0.161	0.0072	0
110	MAJ1-2_12_arag_2	40.18	0.1768	0.0083	0.0017
111	MAJ1-2_12_arag_3	39.18	0.1956	0.0044	0.0006
112	MAJ1-2_12_arag_4	40.49	0.2268	0.0126	0.0008
113	MAJ1-2_12_arag_5	39.99	0.2283	0.0058	0.0003
114	MAJ1-2_12_arag_6	39.82	0.2246	0.0535	0
115	MAJ1-2_13_arag_1	34.14	0.24	0.0023	0.0003
116	MAJ1-2_13_arag_2	40.03	0.2315	0.0089	0.0021
117	MAJ1-2_13_arag_3	31.99	0.224	0.0013	0
118	MAJ1-2_13_arag_4	38.36	0.226	0.0058	0.0017
119	MAJ1-2_13_arag_5	39.75	0.196	0.0056	0
120	MAJ1-2_13_arag_6	40.88	0.2152	0.0071	0
121	MAJ1-2_14_arag_1	33.82	0.2073	0.0004	0
122	MAJ1-2_14_arag_2	40.4	0.1854	0.0085	0
123	MAJ1-2_14_arag_3	39.47	0.206	0.0073	0.0014
124	MAJ1-2_14_arag_4	35.05	0.2334	0.0004	0.0021
125	MAJ1-2_14_arag_5	35.73	0.2083	0.0459	0
126	MAJ1-2_14_arag_6	40.33	0.1595	0.0067	0
	Minimum	31.87	0.109	0	0
	Maximum	42.16	0.2437	0.1195	0.0066
	Average	39.2377	0.200182	0.0200192	0.000828205
	Sigma	2.59556	0.0323459	0.0234709	0.00149474
	No. of data points 78

## Sheet: EPMA summary Aragonite
Comment	Ca(Mass%)	Sr(Mass%)	Mg(Mass%)	U(Mass%)
MAJ1-1_1_arag_1	39.875	0.189917	0.0227833	0.0027
MAJ1-1_2_arag_1	40.7967	0.17605	0.0135333	0.000266667
MAJ1-1_3_arag_1	39.5	0.214533	0.02085	0.00045
MAJ1-1_5_arag_1	37.6017	0.1966	0.04495	0.00153333
MAJ1-1_6_arag_1	40.735	0.209183	0.0151333	0.00191667
MAJ1-1_7_arag_1	39.4183	0.186483	0.0220667	0.0012
MAJ1-1_8_arag_1	40.5567	0.1636	0.0201833	0.0004
MAJ1-1_9_arag_1	38.2383	0.2305	0.0141	0.000266667
MAJ1-1_10_arag_1	38.065	0.20315	0.0249167	0.0002
MAJ1-2_11_arag_1	40.3783	0.208067	0.0297333	0
MAJ1-2_12_arag_1	39.9333	0.202183	0.0153	0.000566667
MAJ1-2_13_arag_1	37.525	0.222117	0.00516667	0.000683333
MAJ1-2_14_arag_1	37.4667	0.199983	0.0115333	0.000583333

## Sheet: EPMA All Calcite
Point analyses location number	Comment	Ca(Mass%)	Sr(Mass%)	Mg(Mass%)	U(Mass%)
7	MAJ1-1_1_cal_1	32.07	0.1684	1.45	0
8	MAJ1-1_1_cal_2	31.75	0.1655	1.71	0
9	MAJ1-1_1_cal_3	32.71	0.1635	1.34	0.0043
10	MAJ1-1_1_cal_4	34.05	0.2002	1.26	0
11	MAJ1-1_1_cal_5	32.95	0.1618	1.45	0
12	MAJ1-1_1_cal_6	32.71	0.2016	1.41	0
19	MAJ1-1_2_cal_1	33.7	0.1598	1.38	0
20	MAJ1-1_2_cal_2	32.55	0.1681	1.42	0
21	MAJ1-1_2_cal_3	32.45	0.1645	1.22	0
22	MAJ1-1_2_cal_4	32.82	0.1739	1.45	0
23	MAJ1-1_2_cal_5	34.14	0.1696	1.59	0
24	MAJ1-1_2_cal_6	34.23	0.1876	1.38	0
31	MAJ1-1_3_cal_1	34.59	0.1684	1.24	0
32	MAJ1-1_3_cal_2	32.37	0.1893	1.49	0
33	MAJ1-1_3_cal_3	34.7	0.1878	1.2	0
34	MAJ1-1_3_cal_4	32.67	0.1629	1.6	0
35	MAJ1-1_3_cal_5	32.55	0.1768	1.3	0
36	MAJ1-1_3_cal_6	33.1	0.1712	1.39	0
43	MAJ1-1_5_cal_1	33.49	0.1735	1.59	0
44	MAJ1-1_5_cal_2	33.54	0.1816	1.4	0
45	MAJ1-1_5_cal_3	39.25	0.1605	1.53	0
46	MAJ1-1_5_cal_4	35.8	0.1762	1.51	0
47	MAJ1-1_5_cal_5	34.93	0.1873	1.27	0
48	MAJ1-1_5_cal_6	36.33	0.1772	1.44	0
55	MAJ1-1_6_cal_1	33.52	0.1807	1.13	0
56	MAJ1-1_6_cal_2	34.67	0.1755	1.31	0
57	MAJ1-1_6_cal_3	33.9	0.1745	1.32	0
58	MAJ1-1_6_cal_4	35.34	0.17	1.21	0
59	MAJ1-1_6_cal_5	34.94	0.1713	1.21	0.0005
60	MAJ1-1_6_cal_6	34.82	0.1733	1.51	0
67	MAJ1-1_7_cal_1	33.22	0.1727	1.12	0.0021
68	MAJ1-1_7_cal_2	33.71	0.1626	1.07	0.0007
69	MAJ1-1_7_cal_3	35.81	0.1747	1.28	0
70	MAJ1-1_7_cal_4	33.5	0.1737	1.1	0
71	MAJ1-1_7_cal_5	36.36	0.1848	1.32	0
72	MAJ1-1_7_cal_6	38.19	0.1909	1.38	0
85	MAJ1-1_9_cal_1	32.41	0.1601	1.42	0
86	MAJ1-1_9_cal_2	32.79	0.1584	1.46	0
87	MAJ1-1_9_cal_3	32.46	0.1562	1.69	0
88	MAJ1-1_9_cal_4	31.75	0.1655	1.56	0
89	MAJ1-1_9_cal_5	31.53	0.1844	1.69	0
90	MAJ1-1_9_cal_6	33.33	0.169	1.49	0
103	MAJ1-2_11_cal_1	42.46	0.1706	1.58	0
104	MAJ1-2_11_cal_2	42.82	0.1607	1.67	0
105	MAJ1-2_11_cal_3	42.27	0.1905	1.71	0
106	MAJ1-2_11_cal_4	39.84	0.1743	1.66	0
107	MAJ1-2_11_cal_5	42.5	0.1848	1.34	0
108	MAJ1-2_11_cal_6	43.73	0.1768	1.32	0
	Minimum	31.53	0.1562	1.07	0
	Maximum	43.73	0.2016	1.71	0.0043
	Average	34.9025	0.174025	1.40771	0.000158333
	Sigma	3.24226	0.010836	0.169872	0.000690924
	No. of data points 48

## Sheet: EPMA summary Calcite
å	Ca(Mass%)	Sr(Mass%)	Mg(Mass%)	U(Mass%)
MAJ1-1_1_cal_1	32.7067	0.176833	1.43667	0.000716667
MAJ1-1_2_cal_1	33.315	0.170583	1.40667	0
MAJ1-1_3_cal_1	33.33	0.176067	1.37	0
MAJ1-1_5_cal_1	35.5567	0.17605	1.45667	0
MAJ1-1_6_cal_1	34.5317	0.174217	1.28167	8.33333e-05
MAJ1-1_7_cal_1	35.1317	0.176567	1.21167	0.000466667
MAJ1-1_9_cal_1	32.3783	0.1656	1.55167	0
MAJ1-2_11_cal_1	42.27	0.176283	1.54667	0
				0

## Sheet: Mineralogy & Fabric
Depth (mm)	Mineralogy	Mineralogy	Fabrics	Spelean Fabric	Code (using Frisia, 2015)	Age BP	Age CE	Mineralogy code (this study)
1	Aragonite	1	Columnar, with rhombohedra termination	1	Crt	94.7744	1855.23	1
2	Mixed	2	Microsparite, micrite	8.5	M, Ms	96.3131	1853.69	1
3	Mixed	2	Columnar microcristalline	6	Cm	97.8527	1852.15	1
4	Aragonite	1	Micrite	8	M	99.4181	1850.58	3
5	Aragonite	1	Micrite	8	M	100.997	1849	3
6	Mixed	2	Micrite	8	M, Ms	102.57	1847.43	3
7	Mixed	2	Columan fascicular optic	5	Cfo	104.134	1845.87	1
8	Mixed	2	Columan fascicular optic	5	Cfo	105.683	1844.32	1
9	Mixed	2	Micrite	8	M	107.188	1842.81	3	Crt:	Columnar, with rhombohedra termination
10	Mixed	2	Micrite	8	M	108.626	1841.37	3	Co:	Columnar open
11	Mixed	2	Micrite	8	M	110.008	1839.99	3	Cfo:	Columan fascicular optic
12	Mixed	2	Micrite	8	M	111.358	1838.64	3	Cs:	Columan spherulitic
13	Mixed	2	Micrite	8	M	112.701	1837.3	3	Cm:	Columnar microcristalline
14	Mixed	2	Micrite	8	M	114.066	1835.93	3	M:	Micrite
15	Mixed	2	Mosaic calcite with aragonite needles	12	Mcan	115.498	1834.5	2	Ms:	Microsparite
16	Mixed	2	Mosaic calcite with aragonite needles	12	Mcan	117.025	1832.97	2	Mc:	Mosaic calcite
17	Mixed	2	Mosaic calcite with aragonite needles	12	Mcan	118.599	1831.4	2	Mcan:	Mosaic calcite with aragonite needles
18	Mixed	2	Mosaic calcite with aragonite needles	12	Mcan	120.165	1829.84	2
19	Mixed	2	Mosaic calcite with aragonite needles	12	Mcan	121.723	1828.28	2
20	Mixed	2	Mosaic calcite with aragonite needles	12	Mcan	123.288	1826.71	2
21	Mixed	2	Mosaic calcite with aragonite needles	12	Mcan	124.87	1825.13	2		64% aragonite
22	Mixed	2	Mosaic calcite with aragonite needles	12	Mcan	126.472	1823.53	2
23	Aragonite	1	Mosaic calcite with aragonite needles	12	Mcan	128.086	1821.91	2
24	Mixed	2	Mosaic calcite with aragonite needles	12	Mcan	129.698	1820.3	2
25	Aragonite	1	Mosaic calcite with aragonite needles	12	Mcan	131.289	1818.71	2
26	Aragonite	1	Columan fascicular optic	5	Cfo	132.852	1817.15	1
27	Aragonite	1	Columan fascicular optic	5	Cfo	134.417	1815.58	1
28	Aragonite	1	Columan fascicular optic	5	Cfo	136.016	1813.98	1
29	Aragonite	1	Mosaic calcite	11	Mc	137.629	1812.37	3
30	Mixed	2	Mosaic calcite	11	Mc	139.234	1810.77	3
31	Aragonite	1	Mosaic calcite	11	Mc	140.842	1809.16	3
32	Aragonite	1	Columan fascicular optic	5	Cfo	142.466	1807.53	1
33	Aragonite	1	Columan fascicular optic	5	Cfo	144.101	1805.9	1
34	Aragonite	1	Columan fascicular optic	5	Cfo	145.738	1804.26	1
35	Aragonite	1	Columan fascicular optic	5	Cfo	147.382	1802.62	1
36	Aragonite	1	Columan fascicular optic	5	Cfo	149.032	1800.97	1
37	Aragonite	1	Columan fascicular optic	5	Cfo	150.664	1799.34	1
38	Mixed	2	Columan fascicular optic	5	Cfo	152.258	1797.74	1
39	Mixed	2	Columan fascicular optic	5	Cfo	153.843	1796.16	1
40	Mixed	2	Columan fascicular optic	5	Cfo	155.449	1794.55	1	snail trace found
41	Mixed	2	Columan fascicular optic	5	Cfo	157.065	1792.94	1
42	Mixed	2	Columan fascicular optic	5	Cfo	158.673	1791.33	1
43	Aragonite	1	Columan fascicular optic	5	Cfo	160.273	1789.73	1
44	Mixed	2	Columan fascicular optic	5	Cfo	161.868	1788.13	1
45	Mixed	2	Columan fascicular optic	5	Cfo	163.45	1786.55	1
46	Mixed	2	Columan fascicular optic	5	Cfo	165.011	1784.99	1
47	Mixed	2	Mosaic calcite	11	Mc	166.565	1783.43	3
48	Mixed	2	Mosaic calcite	11	Mc	168.125	1781.88	3
49	Calcite	3	Mosaic calcite	11	Mc	169.693	1780.31	3	with detritals
50	Aragonite	1	Columan fascicular optic	5	Cfo	171.264	1778.74	2
51	Aragonite	1	Columan fascicular optic	5	Cfo	172.822	1777.18	2		86% aragonite
52	Aragonite	1	Columan fascicular optic	5	Cfo	174.354	1775.65	2
53	Aragonite	1	Columan fascicular optic	5	Cfo	175.885	1774.11	2
54	Mixed	2	Columan fascicular optic	5	Cfo	177.442	1772.56	1
55	Mixed	2	Columan fascicular optic	5	Cfo	179.002	1771	1
56	Mixed	2	Columan fascicular optic	5	Cfo	180.542	1769.46	1
57	Mixed	2	Columan fascicular optic	5	Cfo	182.077	1767.92	1
58	Mixed	2	Columan fascicular optic	5	Cfo	183.625	1766.38	1
59	Aragonite	1	Columan fascicular optic	5	Cfo	185.169	1764.83	1
60	Aragonite	1	Columan fascicular optic	5	Cfo	186.694	1763.31	1
61	Mixed	2	Columan fascicular optic	5	Cfo	188.205	1761.8	1
62	Mixed	2	Columan fascicular optic	5	Cfo	189.712	1760.29	1
63	Mixed	2	Columan fascicular optic	5	Cfo	191.213	1758.79	1
64	Mixed	2	Columan fascicular optic	5	Cfo	192.707	1757.29	1
65	Mixed	2	Columan fascicular optic	5	Cfo	194.205	1755.8	1
66	Mixed	2	Columan fascicular optic	5	Cfo	195.713	1754.29	1
67	Mixed	2	Columan fascicular optic	5	Cfo	197.222	1752.78	1
68	Mixed	2	Mosaic calcite	11	Mc	198.719	1751.28	3
69	Mixed	2	Columnar open	2	Co	200.213	1749.79	1
70	Aragonite	1	Columnar open	2	Co	201.708	1748.29	1
71	Aragonite	1	Columnar open	2	Co	203.199	1746.8	1
72	Aragonite	1	Columnar open	2	Co	204.677	1745.32	1
73	Aragonite	1	Micrite	8	M	206.16	1743.84	1
74	Aragonite	1	Columnar open	2	Co	207.664	1742.34	1
75	Aragonite	1	Columnar open	2	Co	209.177	1740.82	1
76	Aragonite	1	Columnar open	2	Co	210.688	1739.31	1
77	Aragonite	1	Columnar open	2	Co	212.196	1737.8	1
78	Aragonite	1	Columnar open	2	Co	213.702	1736.3	1
79	Aragonite	1	Columnar open	2	Co	215.2	1734.8	1
80	Aragonite	1	Columnar open	2	Co	216.679	1733.32	1
81	Aragonite	1	Columnar open	2	Co	218.136	1731.86	1
82	Aragonite	1	Columnar open	2	Co	219.578	1730.42	1
83	Aragonite	1	Columnar open	2	Co	221.038	1728.96	1
84	Aragonite	1	Columan fascicular optic	5	Cfo	222.512	1727.49	1
85	Aragonite	1	Columan fascicular optic	5	Cfo	223.804	1726.2	1
86	Aragonite	1	Columan fascicular optic	5	Cfo	224.762	1725.24	1
87	Aragonite	1	Columan fascicular optic	5	Cfo	225.587	1724.41	1
88	Aragonite	1	Columan fascicular optic	5	Cfo	226.516	1723.48	1
89	Aragonite	1	Columan fascicular optic	5	Cfo	227.588	1722.41	1
90	Aragonite	1	Columan fascicular optic	5	Cfo	228.779	1721.22	1
91	Mixed	2	Columan fascicular optic	5	Cfo	230.024	1719.98	1
92	Mixed	2	Columan fascicular optic	5	Cfo	231.264	1718.74	1
93	Mixed	2	Columan fascicular optic	5	Cfo	232.513	1717.49	1
94	Mixed	2	Columan fascicular optic	5	Cfo	233.79	1716.21	1
95	Mixed	2	Columan spherulitic	5.5	Cs	235.084	1714.92	1	radial growth
96	Mixed	2	Columan spherulitic	5.5	Cs	236.386	1713.61	1	radial growth
97	Mixed	2	Columan spherulitic	5.5	Cs	237.71	1712.29	1	radial growth
98	Mixed	2	Columan spherulitic	5.5	Cs	239.067	1710.93	1	radial growth
99	Mixed	2	Columan spherulitic	5.5	Cs	240.435	1709.57	1	radial growth
100	Mixed	2	Columan spherulitic	5.5	Cs	241.79	1708.21	1	radial growth
101	Mixed	2	Columan spherulitic	5.5	Cs	243.147	1706.85	1	radial growth
102	Mixed	2	Columan spherulitic	5.5	Cs	244.52	1705.48	1	radial growth
103	Mixed	2	Columan spherulitic	5.5	Cs	245.891	1704.11	1	radial growth
104	Mixed	2	Columan spherulitic	5.5	Cs	247.24	1702.76	1	radial growth
105	Mixed	2	Columan spherulitic	5.5	Cs	248.585	1701.42	1	radial growth
106	Mixed	2	Compact Microsparite	9	Ms	249.944	1700.06	1
107	Mixed	2	Microsparite	9	Ms	251.307	1698.69	1
108	Mixed	2	Microsparite	9	Ms	252.662	1697.34	1
109	Mixed	2	Microsparite	9	Ms	254.014	1695.99	1
110	Mixed	2	Microsparite	9	Ms	255.369	1694.63	1
111	Mixed	2	Microsparite	9	Ms	256.725	1693.27	1
112	Mixed	2	Microsparite	9	Ms	258.079	1691.92	1
113	Mixed	2	Microsparite	9	Ms	259.432	1690.57	1
114	Mixed	2	Microsparite	9	Ms	260.786	1689.21	1
115	Mixed	2	Microsparite	9	Ms	262.14	1687.86	1
116	Mixed	2	Microsparite	9	Ms	263.488	1686.51	1
117	Mixed	2	Microsparite	9	Ms	264.833	1685.17	1
118	Mixed	2	Microsparite	9	Ms	266.178	1683.82	1
119	Mixed	2	Microsparite	9	Ms	267.53	1682.47	1
120	Mixed	2	Microsparite	9	Ms	268.89	1681.11	1

## Sheet: Stable Isotopes
depth	ageBP	AgeCE	d18Oraw	d13Craw	d18Ocorr	d13Ccorr
0	92.5421	1857.46	-5.2	-0.4	-4.89	-2.1
0.5	93.3248	1856.68	-6	-0.2	-5.69	-1.9
1	94.1102	1855.89	-5.7	0.2	-5.39	-1.5			Color Code
1.5	94.8967	1855.1	-5.7	1.2	-5.39	-0.5				Aragonite
2	95.683	1854.32	-6.1	0	-5.79	-1.7				Calcite
2.5	96.4679	1853.53	-6.3	0.3	-5.99	-1.4				Mixed
3	97.2524	1852.75	-6.3	0.3	-5.99	-1.4
3.5	98.0378	1851.96	-5.8	0.6	-5.8	0.6
4	98.8254	1851.17	-5.1	0.9	-5.1	0.9
5	100.41	1849.59	-5.9	2.2	-5.9	2.2
5.6	101.364	1848.64	-6.2	2.5	-6.2	2.5
6.2	102.319	1847.68	-6	2.3	-6	2.3
6.9	103.426	1846.57	-5.9	0.9	-5.9	0.9
7.5	104.356	1845.64	-5.6	1.1	-5.29	-0.6
8.1	105.255	1844.75	-5.8	0.9	-5.49	-0.8
8.7	106.117	1843.88	-6.1	1	-5.79	-0.7
9.4	107.09	1842.91	-6	1.7	-6	1.7
10	107.911	1842.09	-5.9	1.2	-5.9	1.2
10.6	108.729	1841.27	-5	2.1	-5	2.1
11.2	109.54	1840.46	-5.3	1.7	-5.3	1.7
11.9	110.468	1839.53	-5.5	1.7	-5.5	1.7
12.5	111.242	1838.76	-5.4	1.7	-5.4	1.7
13.1	112.017	1837.98	-5.2	1.7	-5.2	1.7
13.7	112.822	1837.18	-5.6	1	-5.6	1
14.4	113.837	1836.16	-4.5	1.9	-4.5	1.9
15	114.768	1835.23	-3.8	2.6	-3.6016	1.512
15.6	115.725	1834.27	-4.4	2.6	-4.2016	1.512
16.2	116.681	1833.32	-4.5	2.4	-4.3016	1.312
16.9	117.778	1832.22	-5.1	2.5	-4.9016	1.412
17.5	118.715	1831.29	-5.6	2.3	-5.4016	1.212
18.1	119.663	1830.34	-5.4	2.5	-5.2016	1.412
18.7	120.629	1829.37	-5.4	2.2	-5.2016	1.112
19.3	121.607	1828.39	-5.4	2.5	-5.2016	1.412
20	122.751	1827.25	-5	2.1	-4.8016	1.012
20.6	123.725	1826.28	-4.8	2.3	-4.6016	1.212
21.8	125.663	1824.34	-6.1	2.5	-5.9016	1.412
22.5	126.797	1823.2	-5	2.3	-4.8016	1.212
23.1	127.769	1822.23	-5.1	2	-4.9016	0.912
23.7	128.739	1821.26	-6	2.2	-5.8016	1.112
24.3	129.702	1820.3	-6	1.9	-5.8016	0.812
25	130.82	1819.18	-5.7	2.3	-5.5016	1.212
25.6	131.781	1818.22	-5.3	2.2	-5.1016	1.112
26.2	132.75	1817.25	-5.4	2.1	-5.09	0.4
26.8	133.729	1816.27	-5.6	2.2	-5.29	0.5
27.5	134.878	1815.12	-5.2	2.4	-4.89	0.7
28.1	135.863	1814.14	-5.1	2.5	-4.79	0.8
28.7	136.844	1813.16	-4.9	2.6	-4.59	0.9
29.3	137.825	1812.18	-4.2	2.7	-4.2	2.7
30	138.973	1811.03	-4.1	2.7	-4.1	2.7
30.6	139.964	1810.04	-4	2.5	-4	2.5
31.2	140.963	1809.04	-4.6	2.7	-4.6	2.7
31.8	141.969	1808.03	-5	2.6	-5	2.6
32.4	142.983	1807.02	-4.8	2.6	-4.49	0.9
33.1	144.17	1805.83	-5	2.6	-4.69	0.9
33.7	145.184	1804.82	-5.2	2.7	-4.89	1
34.3	146.191	1803.81	-5.1	2.7	-4.79	1
34.9	147.189	1802.81	-5.6	2.6	-5.29	0.9
35.6	148.345	1801.65	-6.2	2.6	-5.89	0.9
36.2	149.332	1800.67	-6.6	2.7	-6.29	1
36.8	150.318	1799.68	-6	2.8	-5.69	1.1
37.4	151.306	1798.69	-5.3	2.8	-4.99	1.1
38.1	152.464	1797.54	-5.5	2.8	-5.19	1.1
38.7	153.462	1796.54	-5.2	2.8	-4.89	1.1
39.3	154.461	1795.54	-5.2	2.8	-4.89	1.1
39.9	155.455	1794.55	-5.4	2.8	-5.09	1.1
40.6	156.603	1793.4	-5.1	2.8	-4.79	1.1
41.2	157.578	1792.42	-4.9	2.9	-4.59	1.2
41.8	158.549	1791.45	-5.3	2.9	-4.99	1.2
42.4	159.517	1790.48	-5	3	-4.69	1.3
43	160.483	1789.52	-4.4	3.1	-4.09	1.4
43.7	161.607	1788.39	-4.2	3.3	-3.89	1.6
44.3	162.565	1787.43	-4.7	2.6	-4.39	0.9
44.9	163.52	1786.48	-5.5	2.1	-5.19	0.4
45.5	164.472	1785.53	-5.2	2.2	-4.89	0.5
46.2	165.583	1784.42	-5.4	2.1	-5.09	0.4
46.8	166.538	1783.46	-5.1	2.6	-4.79	0.9
47.4	167.494	1782.51	-5.2	2.7	-5.2	2.7
48	168.451	1781.55	-5.4	2.9	-5.4	2.9
48.7	169.568	1780.43	-5.6	2.8	-5.6	2.8
49.3	170.522	1779.48	-5.5	3	-5.5	3
49.9	171.468	1778.53	-5.6	3	-5.6	3
50.5	172.405	1777.6	-5.3	3	-5.0334	1.538
51.2	173.489	1776.51	-5.3	2.9	-5.0334	1.438
51.8	174.418	1775.58	-5.1	3	-4.8334	1.538
52.4	175.352	1774.65	-5.2	3	-4.9334	1.538
53	176.29	1773.71	-6.5	2.8	-6.2334	1.338
53.7	177.384	1772.62	-6.7	2.8	-6.39	1.1
54.3	178.316	1771.68	-6.4	3.1	-6.09	1.4
54.9	179.242	1770.76	-4.8	3	-4.49	1.3
55.5	180.163	1769.84	-4.5	3.1	-4.19	1.4
56.1	181.083	1768.92	-4.7	2.9	-4.39	1.2
56.8	182.155	1767.85	-4.7	2.9	-4.39	1.2
57.4	183.071	1766.93	-4.5	2.9	-4.19	1.2
58	183.983	1766.02	-4.6	2.8	-4.29	1.1
58.6	184.891	1765.11	-4.9	2.7	-4.59	1
59.3	185.947	1764.05	-5.5	2.6	-5.19	0.9
59.9	186.857	1763.14	-5.3	2.7	-4.99	1
60.5	187.772	1762.23	-5.1	2.8	-4.79	1.1
61.1	188.693	1761.31	-4.6	3	-4.29	1.3
61.8	189.766	1760.23	-4.6	2.7	-4.29	1
62.4	190.681	1759.32	-5.4	1.7	-5.09	0
63	191.59	1758.41	-5.6	2.5	-5.29	0.8
63.6	192.494	1757.51	-5.1	3	-4.79	1.3
64.3	193.545	1756.45	-4.6	3.1	-4.29	1.4
64.9	194.444	1755.56	-4.7	2.8	-4.39	1.1
65.5	195.339	1754.66	-5.3	2.6	-4.99	0.9
66.1	196.229	1753.77	-5.1	2.6	-4.79	0.9
66.8	197.262	1752.74	-5.2	2.6	-4.89	0.9
68	199.022	1750.98	-5.8	2.5	-5.49	0.8
68.9	200.336	1749.66	-6	2.6	-5.69	0.9
69.8	201.64	1748.36	-5.7	2.7	-5.39	1
70.7	202.925	1747.08	-5.4	2.6	-5.09	0.9
71.6	204.205	1745.8	-5.5	2.5	-5.19	0.8
72.5	205.502	1744.5	-5.3	2.4	-4.99	0.7
73.4	206.813	1743.19	-5.2	2.3	-4.89	0.6
74.3	208.114	1741.89	-5.2	2.4	-4.89	0.7
75.2	209.395	1740.61	-5.5	2.3	-5.19	0.6
76.1	210.664	1739.34	-5.6	2.3	-5.29	0.6
77	211.933	1738.07	-5.4	2.2	-5.09	0.5
78	213.344	1736.66	-4.4	2.2	-4.09	0.5
78.9	214.615	1735.39	-4.3	2.1	-3.99	0.4
79.8	215.88	1734.12	-4.5	1.8	-4.19	0.1
80.7	217.132	1732.87	-4.9	1.8	-4.59	0.1
81.6	218.363	1731.64	-5	1.6	-4.69	-0.1
82.5	219.563	1730.44	-5.5	1.6	-5.19	-0.1
83.4	220.736	1729.26	-5.7	1.6	-5.39	-0.1
84.3	221.895	1728.11	-5.6	1.6	-5.29	-0.1
85.2	223.034	1726.97	-5.3	1.5	-4.99	-0.2
87	225.156	1724.84	-5	1.6	-4.69	-0.1
87.6	225.847	1724.15	-4.8	1.7	-4.49	0
88.2	226.569	1723.43	-4.5	1.8	-4.19	0.1
88.8	227.33	1722.67	-4.5	1.6	-4.19	-0.1
89.5	228.245	1721.75	-4.7	1.7	-4.39	0
90.1	229.031	1720.97	-4.8	1.8	-4.49	0.1
90.7	229.806	1720.19	-4.8	1.7	-4.49	0
91.3	230.577	1719.42	-5.5	1.9	-5.19	0.2
91.9	231.356	1718.64	-4.8	1.9	-4.49	0.2
92.5	232.151	1717.85	-5.1	1.8	-4.79	0.1
93.1	232.96	1717.04	-4.3	1.7	-3.99	0
93.7	233.774	1716.23	-5	1.3	-4.69	-0.4
94.4	234.72	1715.28	-5.3	1.4	-4.99	-0.3
95	235.526	1714.47	-5.4	1.4	-5.09	-0.3
95.6	236.333	1713.67	-5.4	1.5	-5.09	-0.2
96.2	237.143	1712.86	-5.5	1.4	-5.19	-0.3
96.8	237.959	1712.04	-5.7	1.2	-5.39	-0.5
97.4	238.778	1711.22	-5.6	1.1	-5.29	-0.6
98	239.597	1710.4	-5.1	1.2	-4.79	-0.5
98.6	240.413	1709.59	-4.9	1.3	-4.59	-0.4
99.3	241.366	1708.63	-4.8	1.3	-4.49	-0.4
99.9	242.184	1707.82	-4.7	1.7	-4.39	0
100.5	243.007	1706.99	-5.5	1.6	-5.19	-0.1
101.1	243.833	1706.17	-5.7	1.4	-5.39	-0.3
101.7	244.66	1705.34	-5.6	1.4	-5.29	-0.3
102.3	245.486	1704.51	-5.8	1.4	-5.49	-0.3
102.9	246.311	1703.69	-5.7	1.5	-5.39	-0.2
103.5	247.135	1702.87	-5.4	1.7	-5.09	0
104.2	248.095	1701.91	-5.9	1.6	-5.59	-0.1
104.8	248.917	1701.08	-6	1.7	-5.69	0
106	250.559	1699.44	-5	1.9	-4.69	0.2
106.6	251.377	1698.62	-4.7	1.1	-4.39	-0.6
107.2	252.193	1697.81	-4.6	0.8	-4.29	-0.9
107.8	253.009	1696.99	-4.8	0.7	-4.49	-1
108.4	253.826	1696.17	-5	0.7	-4.69	-1
109	254.643	1695.36	-5.7	0.8	-5.39	-0.9
109.6	255.462	1694.54	-6.6	0.7	-6.29	-1
110.3	256.418	1693.58	-5.7	0.2	-5.39	-1.5
110.9	257.238	1692.76	-5.4	0.3	-5.09	-1.4
111.5	258.058	1691.94	-5.1	0.1	-4.79	-1.6
112.1	258.878	1691.12	-5.5	0	-5.19	-1.7
112.7	259.697	1690.3	-5.9	-0.7	-5.59	-2.4
113.3	260.516	1689.48	-5.6	-1.9	-5.29	-3.6
113.9	261.338	1688.66	-4.3	-0.6	-3.99	-2.3
114.5	262.163	1687.84	-3.9	-0.4	-3.59	-2.1
115.1	262.991	1687.01	-4.3	-0.6	-3.99	-2.3
115.7	263.818	1686.18	-4.5	-0.7	-4.19	-2.4
116.3	264.644	1685.36	-4.9	-0.7	-4.59	-2.4

## Sheet: LAICPMS
Age BP	Age CE	Mg	Ca	Sr	U		1000*Mg/Ca	Ca/Ca	1000*Sr/Ca	10^6*U/Ca
93.2384	1856.76	104.082	3.92377e+07	29879.5	0.616532		0.0026526	1	0.761499	0.0157128
93.266	1856.73	128.772	3.92377e+07	27562.1	0.528849		0.00328186	1	0.702439	0.0134781		Color Code
93.2937	1856.71	140.992	3.92377e+07	29551.6	0.609158		0.00359327	1	0.753144	0.0155248			Aragonite
93.3213	1856.68	137.254	3.92377e+07	27829.9	0.537257		0.00349801	1	0.709264	0.0136924			Calcite
93.349	1856.65	131.141	3.92377e+07	28783.2	0.611939		0.00334222	1	0.733559	0.0155957			Mixed
93.3767	1856.62	133.358	3.92377e+07	28238.1	0.637844		0.00339873	1	0.719668	0.0162559
93.4043	1856.6	138.773	3.92377e+07	30515.6	0.590214		0.00353672	1	0.777712	0.015042
93.432	1856.57	143.737	3.92377e+07	30700.8	0.562911		0.00366323	1	0.782431	0.0143462
93.4597	1856.54	152.505	3.92377e+07	30969.9	0.536966		0.00388669	1	0.78929	0.013685
93.4874	1856.51	137.248	3.92377e+07	26795.6	0.487349		0.00349785	1	0.682905	0.0124204
93.515	1856.48	123.7	3.92377e+07	26849.4	0.507036		0.00315259	1	0.684276	0.0129222
93.5427	1856.46	116.938	3.92377e+07	30334.2	0.620506		0.00298025	1	0.773087	0.015814
93.5704	1856.43	125.301	3.92377e+07	33587.8	0.611279		0.0031934	1	0.856009	0.0155789
93.5981	1856.4	130.602	3.92377e+07	32714.9	0.539341		0.00332847	1	0.833761	0.0137455
93.6258	1856.37	154.445	3.92377e+07	31239.8	0.534183		0.00393615	1	0.796167	0.013614
93.6535	1856.35	137.474	3.92377e+07	31034.7	0.561609		0.00350362	1	0.790942	0.014313
93.6812	1856.32	133.658	3.92377e+07	29827.9	0.535		0.00340636	1	0.760186	0.0136348
93.709	1856.29	141.918	3.92377e+07	28865	0.58396		0.00361688	1	0.735644	0.0148826
93.7367	1856.26	126.212	3.92377e+07	29870.7	0.900578		0.00321659	1	0.761275	0.0229519
93.7644	1856.24	146.768	3.92377e+07	31603.7	0.776067		0.00374048	1	0.805442	0.0197786
93.7921	1856.21	143.481	3.92377e+07	35483.2	0.758949		0.00365672	1	0.904314	0.0193423
93.8198	1856.18	155.177	3.92377e+07	33798.5	0.677874		0.00395479	1	0.861378	0.0172761
93.8476	1856.15	141.084	3.92377e+07	33829.3	0.612444		0.00359564	1	0.862163	0.0156086
93.8753	1856.12	141.4	3.92377e+07	33762.9	0.5672		0.00360367	1	0.860471	0.0144555
93.903	1856.1	145.674	3.92377e+07	31758.7	0.522785		0.0037126	1	0.809394	0.0133235
93.9308	1856.07	154.226	3.92377e+07	33871.8	0.522484		0.00393055	1	0.863247	0.0133159
93.9585	1856.04	150.486	3.92377e+07	31005	0.456242		0.00383525	1	0.790183	0.0116277
93.9863	1856.01	155.503	3.92377e+07	32750.1	0.474003		0.00396311	1	0.834659	0.0120803
94.014	1855.99	165.449	3.92377e+07	33583.3	0.555311		0.00421657	1	0.855894	0.0141525
94.0418	1855.96	138.157	3.92377e+07	34904.5	0.61148		0.00352103	1	0.889565	0.015584
94.0695	1855.93	153.567	3.92377e+07	34484.2	0.549028		0.00391376	1	0.878854	0.0139924
94.0973	1855.9	137.63	3.92377e+07	34833.7	0.67496		0.00350759	1	0.887762	0.0172018
94.1251	1855.87	142.515	3.92377e+07	33212.5	0.69751		0.00363211	1	0.846445	0.0177765
94.1528	1855.85	136.401	3.92377e+07	33434.5	0.764522		0.00347628	1	0.852101	0.0194844
94.1806	1855.82	138.935	3.92377e+07	40148.4	6.25395		0.00354086	1	1.02321	0.159386
94.2084	1855.79	126.516	3.92377e+07	75998.7	16.9242		0.00322436	1	1.93688	0.431326
94.2362	1855.76	91.8252	3.92377e+07	139100	37.5111		0.00234023	1	3.54506	0.955996
94.264	1855.74	64.0091	3.92377e+07	179013	32.764		0.00163132	1	4.56228	0.835014
94.2917	1855.71	54.0241	3.92377e+07	154731	46.6157		0.00137684	1	3.94344	1.18803
94.3195	1855.68	63.6649	3.92377e+07	184542	41.1795		0.00162255	1	4.70319	1.04949
94.3473	1855.65	72.1807	3.92377e+07	172459	44.7158		0.00183957	1	4.39523	1.13961
94.3751	1855.62	64.6072	3.92377e+07	176639	47.3232		0.00164656	1	4.50176	1.20606
94.4029	1855.6	37.5824	3.92377e+07	245466	69.0531		0.000957813	1	6.25587	1.75987
94.4307	1855.57	29.3338	3.92377e+07	234810	55.0368		0.000747593	1	5.98429	1.40265
94.4585	1855.54	51.8504	3.92377e+07	136217	31.8826		0.00132144	1	3.47157	0.812551
94.4864	1855.51	54.0606	3.92377e+07	181456	55.0137		0.00137777	1	4.62453	1.40206
94.5142	1855.49	42.3114	3.92377e+07	225064	56.396		0.00107834	1	5.7359	1.43729
94.542	1855.46	31.7818	3.92377e+07	198101	56.7203		0.000809983	1	5.04875	1.44556
94.5698	1855.43	33.4912	3.92377e+07	195778	51.2917		0.000853546	1	4.98955	1.3072
94.5976	1855.4	39.4006	3.92377e+07	177271	41.9664		0.00100415	1	4.51787	1.06954
94.6255	1855.37	48.5117	3.92377e+07	149869	29.662		0.00123635	1	3.81951	0.755958
94.6533	1855.35	60.7197	3.92377e+07	139915	33.9853		0.00154748	1	3.56582	0.866138
94.6811	1855.32	84.5495	3.92377e+07	116645	24.436		0.0021548	1	2.97278	0.622769
94.709	1855.29	101.07	3.92377e+07	105779	26.6677		0.00257583	1	2.69586	0.679645
94.7368	1855.26	148.315	3.92377e+07	42282.6	2.26247		0.00377991	1	1.0776	0.0576607
94.7647	1855.24	129.407	3.92377e+07	42913.1	3.0862		0.00329802	1	1.09367	0.078654
94.7925	1855.21	146.819	3.92377e+07	33932	1.22562		0.00374178	1	0.86478	0.0312357
94.8204	1855.18	135.262	3.92377e+07	31080.7	0.809415		0.00344725	1	0.792113	0.0206285
94.8482	1855.15	123.073	3.92377e+07	29649.3	0.714878		0.0031366	1	0.755633	0.0182192
94.8761	1855.12	133.839	3.92377e+07	29494	0.63706		0.00341099	1	0.751676	0.0162359
94.9039	1855.1	140.682	3.92377e+07	30155	0.619805		0.00358538	1	0.768522	0.0157962
94.9318	1855.07	136.605	3.92377e+07	29906.3	0.60765		0.00348147	1	0.762184	0.0154864
94.9597	1855.04	131.53	3.92377e+07	28300.6	0.593309		0.00335214	1	0.72126	0.0151209
94.9875	1855.01	133.134	3.92377e+07	27141.8	0.591345		0.00339302	1	0.691727	0.0150708
95.0154	1854.98	144.649	3.92377e+07	29356.5	0.544444		0.00368649	1	0.748172	0.0138755
95.0433	1854.96	146.979	3.92377e+07	29391.9	0.577561		0.00374586	1	0.749073	0.0147195
95.0712	1854.93	151.144	3.92377e+07	29082.4	0.595384		0.003852	1	0.741184	0.0151738
95.099	1854.9	135.103	3.92377e+07	27555.3	0.634408		0.0034432	1	0.702265	0.0161683
95.1269	1854.87	135.342	3.92377e+07	28647.1	0.969153		0.00344928	1	0.730093	0.0246995
95.1548	1854.85	128.282	3.92377e+07	31401.8	3.62523		0.00326935	1	0.800297	0.0923914
95.1827	1854.82	127.53	3.92377e+07	46682.3	8.47487		0.00325019	1	1.18973	0.215988
95.2106	1854.79	124.421	3.92377e+07	67764	16.5379		0.00317096	1	1.72701	0.421481
95.2385	1854.76	103.371	3.92377e+07	92746	21.2695		0.00263449	1	2.3637	0.542067
95.2664	1854.73	88.911	3.92377e+07	119352	30.1321		0.00226596	1	3.04176	0.767938
95.2943	1854.71	71.3932	3.92377e+07	154408	43.8377		0.00181951	1	3.93521	1.11723
95.3222	1854.68	53.3766	3.92377e+07	194690	52.697		0.00136034	1	4.96182	1.34302
95.3501	1854.65	18.0013	3.92377e+07	171598	38.6722		0.000458776	1	4.37328	0.985589
95.378	1854.62	52.1748	3.92377e+07	192640	44.8736		0.00132971	1	4.90957	1.14363
95.406	1854.59	33.7086	3.92377e+07	213135	55.9196		0.000859088	1	5.43189	1.42515
95.4339	1854.57	17.1198	3.92377e+07	278292	62.8113		0.000436309	1	7.09245	1.60079
95.4618	1854.54	12.8864	3.92377e+07	236858	65.1461		0.00032842	1	6.03648	1.66029
95.4897	1854.51	27.5365	3.92377e+07	199430	48.583		0.000701787	1	5.08261	1.23817
95.5177	1854.48	40.594	3.92377e+07	197880	42.8747		0.00103457	1	5.04311	1.09269
95.5456	1854.45	37.0802	3.92377e+07	203059	50.1252		0.000945016	1	5.17511	1.27748
95.5735	1854.43	28.8921	3.92377e+07	242826	51.5874		0.000736335	1	6.1886	1.31474
95.6015	1854.4	22.8807	3.92377e+07	241513	42.1378		0.000583129	1	6.15514	1.07391
95.6294	1854.37	17.5974	3.92377e+07	284861	49.2755		0.000448483	1	7.25988	1.25582
95.6573	1854.34	15.6613	3.92377e+07	293113	55.6882		0.000399138	1	7.4702	1.41925
95.6853	1854.31	15.6967	3.92377e+07	260104	43.606		0.000400041	1	6.62894	1.11133
95.7132	1854.29	26.0071	3.92377e+07	205930	37.1576		0.000662808	1	5.24826	0.946988
95.7412	1854.26	32.726	3.92377e+07	214070	39.9184		0.000834044	1	5.45573	1.01735
95.7691	1854.23	27.8055	3.92377e+07	274430	42.0249		0.000708642	1	6.99403	1.07103
95.7971	1854.2	22.2199	3.92377e+07	213284	29.6925		0.00056629	1	5.43569	0.756733
95.8251	1854.17	34.2989	3.92377e+07	204145	37.3444		0.000874132	1	5.20278	0.951748
95.853	1854.15	23.4888	3.92377e+07	244090	42.0871		0.000598629	1	6.22081	1.07262
95.881	1854.12	11.2547	3.92377e+07	264653	50.6181		0.000286834	1	6.74486	1.29004
95.909	1854.09	3.59964	3.92377e+07	274634	54.4514		9.17394e-05	1	6.99923	1.38773
95.9369	1854.06	3.22729	3.92377e+07	295631	61.5555		8.22497e-05	1	7.53437	1.56878
95.9649	1854.04	9.1329	3.92377e+07	267507	55.7908		0.000232758	1	6.81759	1.42187
95.9929	1854.01	24.2146	3.92377e+07	221202	45.6622		0.000617126	1	5.6375	1.16373
96.0209	1853.98	39.5101	3.92377e+07	199928	43.4216		0.00100694	1	5.0953	1.10663
96.0488	1853.95	54.0583	3.92377e+07	187851	33.7368		0.00137771	1	4.78752	0.859807
96.0768	1853.92	67.5746	3.92377e+07	134527	22.7907		0.00172219	1	3.42851	0.580836
96.1048	1853.9	86.4694	3.92377e+07	119339	20.3206		0.00220373	1	3.04144	0.517884
96.1328	1853.87	104.351	3.92377e+07	108653	17.9727		0.00265946	1	2.76909	0.458047
96.1608	1853.84	103.38	3.92377e+07	90679.8	19.3668		0.0026347	1	2.31104	0.493577
96.1888	1853.81	107.02	3.92377e+07	112826	25.9588		0.00272748	1	2.87545	0.661578
96.2168	1853.78	104.147	3.92377e+07	101415	18.5984		0.00265425	1	2.58463	0.473993
96.2448	1853.76	107.121	3.92377e+07	68417.7	9.12514		0.00273005	1	1.74367	0.232561
96.2728	1853.73	127.112	3.92377e+07	46437.8	4.72017		0.00323955	1	1.1835	0.120297
96.3008	1853.7	116.997	3.92377e+07	53212.1	6.04553		0.00298174	1	1.35615	0.154075
96.3288	1853.67	108.595	3.92377e+07	75500.9	13.407		0.00276762	1	1.92419	0.341688
96.3568	1853.64	87.7348	3.92377e+07	127066	18.2315		0.00223598	1	3.23837	0.464643
96.3848	1853.62	67.8518	3.92377e+07	131095	15.4927		0.00172925	1	3.34105	0.394842
96.4129	1853.59	67.5185	3.92377e+07	130302	16.0637		0.00172076	1	3.32084	0.409394
96.4409	1853.56	66.5528	3.92377e+07	109903	15.7374		0.00169614	1	2.80095	0.401079
96.4689	1853.53	68.9336	3.92377e+07	83612.5	8.22332		0.00175682	1	2.13092	0.209577
96.4969	1853.5	82.9876	3.92377e+07	65621.7	4.35129		0.002115	1	1.67242	0.110896
96.5249	1853.48	94.0871	3.92377e+07	58450.7	7.83342		0.00239787	1	1.48966	0.19964
96.553	1853.45	112.649	3.92377e+07	82711.9	13.5341		0.00287093	1	2.10797	0.344927
96.581	1853.42	101.555	3.92377e+07	101999	18.6461		0.0025882	1	2.59953	0.475209
96.609	1853.39	95.2678	3.92377e+07	111138	23.9571		0.00242797	1	2.83244	0.610563
96.6371	1853.36	83.3894	3.92377e+07	117897	20.1088		0.00212524	1	3.00469	0.512487
96.6651	1853.33	93.052	3.92377e+07	98663.1	12.8115		0.00237149	1	2.5145	0.326509
96.6931	1853.31	117.174	3.92377e+07	58362.9	4.19066		0.00298626	1	1.48742	0.106802
96.7212	1853.28	134.942	3.92377e+07	36116.5	1.4036		0.00343909	1	0.920455	0.0357717
96.7492	1853.25	133.162	3.92377e+07	32603.1	0.95245		0.00339373	1	0.830913	0.0242738
96.7773	1853.22	137.673	3.92377e+07	29929.6	0.758802		0.00350868	1	0.762777	0.0193386
96.8053	1853.19	136.74	3.92377e+07	31387.8	0.884262		0.00348492	1	0.799941	0.022536
96.8333	1853.17	140.538	3.92377e+07	34356	1.17306		0.00358171	1	0.875587	0.0298962
96.8614	1853.14	131.223	3.92377e+07	33469.4	0.831427		0.00334432	1	0.852991	0.0211895
96.8894	1853.11	135.46	3.92377e+07	30546.4	0.576604		0.00345229	1	0.778495	0.0146951
96.9175	1853.08	142.474	3.92377e+07	28663.3	0.635973		0.00363106	1	0.730504	0.0162082
96.9455	1853.05	143.898	3.92377e+07	30158.9	0.583707		0.00366734	1	0.76862	0.0148762
96.9736	1853.03	147.608	3.92377e+07	30571	0.587436		0.0037619	1	0.779124	0.0149712
97.0016	1853	167.279	3.92377e+07	32704.9	0.735905		0.00426322	1	0.833508	0.018755
97.0296	1852.97	170.881	3.92377e+07	33187.4	0.703958		0.00435502	1	0.845804	0.0179408
97.0577	1852.94	177.527	3.92377e+07	29560.3	0.98574		0.00452439	1	0.753364	0.0251223
97.0857	1852.91	180.776	3.92377e+07	31868.8	0.850264		0.0046072	1	0.812199	0.0216696
97.1138	1852.89	163.661	3.92377e+07	32260.1	0.698631		0.004171	1	0.822172	0.0178051
97.1418	1852.86	183.774	3.92377e+07	35670.8	0.713612		0.0046836	1	0.909095	0.0181869
97.1699	1852.83	188.033	3.92377e+07	34493.8	0.866025		0.00479216	1	0.879098	0.0220712
97.1979	1852.8	176.662	3.92377e+07	32860.8	0.602858		0.00450236	1	0.837479	0.0153643
97.226	1852.77	160.521	3.92377e+07	30302.5	0.582734		0.00409098	1	0.772281	0.0148514
97.254	1852.75	169.678	3.92377e+07	32285.8	0.723009		0.00432437	1	0.822826	0.0184264
97.2821	1852.72	160.525	3.92377e+07	31295.5	0.631282		0.0040911	1	0.797589	0.0160887
97.3101	1852.69	165.881	3.92377e+07	32066.3	0.779331		0.00422759	1	0.817233	0.0198618
97.3381	1852.66	177.387	3.92377e+07	34844	0.918578		0.00452084	1	0.888023	0.0234106
97.3662	1852.63	168.947	3.92377e+07	36867.8	1.00533		0.00430572	1	0.939602	0.0256215
97.3942	1852.61	172.333	3.92377e+07	52582.3	2.30869		0.00439202	1	1.3401	0.0588386
97.4223	1852.58	171.15	3.92377e+07	51794.3	2.7036		0.00436188	1	1.32001	0.0689031
97.4503	1852.55	151.611	3.92377e+07	41535.8	1.55103		0.00386391	1	1.05857	0.0395291
97.4783	1852.52	157.472	3.92377e+07	35458.5	0.927945		0.00401328	1	0.903684	0.0236493
97.5064	1852.49	155.652	3.92377e+07	31135.5	0.727028		0.00396689	1	0.79351	0.0185288
97.5344	1852.47	144.951	3.92377e+07	30728.6	0.790306		0.00369417	1	0.783139	0.0201415
97.5624	1852.44	231.112	3.92377e+07	39513.2	1.71133		0.00589006	1	1.00702	0.0436145
97.5905	1852.41	135.206	3.92377e+07	42022.4	2.72487		0.00344582	1	1.07097	0.0694451
97.6185	1852.38	128.762	3.92377e+07	44127.2	3.81126		0.0032816	1	1.12461	0.0971326
97.6465	1852.35	151.927	3.92377e+07	43891.4	5.66982		0.00387198	1	1.1186	0.144499
97.6746	1852.33	185.946	3.92377e+07	76832.4	4.37893		0.00473896	1	1.95813	0.1116
97.7026	1852.3	143.886	3.92377e+07	61531.9	3.28038		0.00366705	1	1.56818	0.0836027
97.7306	1852.27	143.983	3.92377e+07	70880.3	5.38369		0.00366951	1	1.80643	0.137207
97.7586	1852.24	230.22	3.92377e+07	104369	19.2071		0.00586731	1	2.65991	0.489505
97.7866	1852.21	138.505	3.92377e+07	136167	8.85544		0.00352989	1	3.4703	0.225687
97.8146	1852.19	109.58	3.92377e+07	63562.8	3.29869		0.00279273	1	1.61994	0.0840695
97.8426	1852.16	111.69	3.92377e+07	44596.1	1.54584		0.0028465	1	1.13656	0.0393968
97.8707	1852.13	115.773	3.92377e+07	33786.3	0.924321		0.00295056	1	0.861068	0.023557
97.8987	1852.1	133.613	3.92377e+07	29349.8	0.837364		0.00340521	1	0.748001	0.0213408
97.9267	1852.07	147.103	3.92377e+07	33085.3	0.848849		0.00374901	1	0.843201	0.0216335
97.9547	1852.05	135.158	3.92377e+07	29185.7	0.603402		0.0034446	1	0.743819	0.0153781
97.9827	1852.02	0	34902500	28441.4	0.126451		0	1	0.814882	0.00362298
98.0106	1851.99	0	34902500	25356.6	0.0966613		0	1	0.726498	0.00276947
98.0386	1851.96	0	34902500	27456.3	0.131533		0	1	0.786657	0.00376859
98.0666	1851.93	0	34902500	27933.8	0.138075		0	1	0.800337	0.00395601
98.0946	1851.91	0	34902500	27260.6	0.118034		0	1	0.781051	0.00338183
98.1226	1851.88	0	34902500	26160.1	0.109969		0	1	0.749519	0.00315076
98.1506	1851.85	0	34902500	26862.4	0.127309		0	1	0.76964	0.00364756
98.1785	1851.82	0	34902500	27764.5	0.135301		0	1	0.795488	0.00387654
98.2065	1851.79	0	34902500	25661.8	0.136646		0	1	0.735243	0.00391508
98.2345	1851.77	0	34902500	24481.5	0.134622		0	1	0.701426	0.00385708
98.2624	1851.74	0	34902500	26218	0.12743		0	1	0.751179	0.00365102
98.2904	1851.71	0	34902500	25953.1	0.130464		0	1	0.743589	0.00373797
98.3183	1851.68	0	34902500	25875	0.139654		0	1	0.741351	0.00400125
98.3463	1851.65	0	34902500	25557.5	0.112237		0	1	0.732255	0.00321573
98.3742	1851.63	0	34902500	26459.2	0.111576		0	1	0.758088	0.0031968
98.4021	1851.6	0	34902500	26040	0.122447		0	1	0.746079	0.00350825
98.4301	1851.57	0	34902500	27734.6	0.442835		0	1	0.794631	0.0126878
98.458	1851.54	0	34902500	33746.4	0.715705		0	1	0.966876	0.0205058
98.4859	1851.51	0	34902500	33164	0.283697		0	1	0.95019	0.00812827
98.5138	1851.49	0	34902500	26872.3	0.165436		0	1	0.769924	0.00473996
98.5417	1851.46	0	34902500	28176.8	0.129654		0	1	0.807299	0.00371474
98.5696	1851.43	0	34902500	30775.5	0.182781		0	1	0.881757	0.00523691
98.5975	1851.4	0	34902500	31181.6	0.263272		0	1	0.89339	0.00754307
98.6254	1851.37	0	34902500	40193.3	0.489576		0	1	1.15159	0.014027
98.6533	1851.35	0	34902500	42469	1.64776		0	1	1.21679	0.0472105
98.6812	1851.32	0	34902500	73985	4.46658		0	1	2.11976	0.127973
98.7091	1851.29	0	34902500	89934.5	6.03545		0	1	2.57674	0.172923
98.737	1851.26	0	34902500	76656.9	6.77531		0	1	2.19631	0.194121
98.7648	1851.24	0	34902500	126869	9.66634		0	1	3.63495	0.276953
98.7927	1851.21	0	34902500	194320	15.0629		0	1	5.5675	0.431571
98.8205	1851.18	446.957	34902500	213290	15.2432		0.0128059	1	6.11103	0.436738
98.8484	1851.15	0	34902500	185931	11.2889		0	1	5.32715	0.323441
98.8762	1851.12	0	34902500	124068	6.02477		0	1	3.55471	0.172617
98.9041	1851.1	0	34902500	109064	9.12403		0	1	3.12483	0.261415
98.9319	1851.07	0	34902500	167950	11.9795		0	1	4.81197	0.343228
98.9597	1851.04	0	34902500	122548	7.19295		0	1	3.51117	0.206087
98.9875	1851.01	0	34902500	86122.7	4.56066		0	1	2.46752	0.130669
99.0153	1850.98	0	34902500	81701.2	5.14729		0	1	2.34084	0.147476
99.0431	1850.96	0	34902500	27292.9	3.90158		0	1	0.781976	0.111785
99.0709	1850.93	0	34902500	66282.7	2.39796		0	1	1.89908	0.0687046
99.0987	1850.9	0	34902500	41705.1	0.816361		0	1	1.1949	0.0233898
99.1265	1850.87	0	34902500	27770.1	0.218978		0	1	0.795648	0.00627399
99.1543	1850.85	0	34902500	27207.2	0.154642		0	1	0.779521	0.00443068
99.182	1850.82	0	34902500	25700.2	0.119392		0	1	0.736343	0.00342074
99.2098	1850.79	0	34902500	27529.4	0.117289		0	1	0.788752	0.00336049
99.2375	1850.76	0	34902500	30137.7	0.122258		0	1	0.863484	0.00350284
99.2653	1850.73	0	34902500	29771.7	0.114164		0	1	0.852996	0.00327093
99.293	1850.71	0	34902500	28212.7	0.119899		0	1	0.808329	0.00343525
99.3207	1850.68	0	34902500	26562.2	0.130614		0	1	0.761041	0.00374227
99.3484	1850.65	0	34902500	27722.5	0.158603		0	1	0.794284	0.00454416
99.3761	1850.62	0	34902500	27027.6	0.132855		0	1	0.774376	0.00380645
99.4038	1850.6	0	34902500	27242.3	0.16885		0	1	0.780527	0.00483776
99.4315	1850.57	0	34902500	28011.6	0.117169		0	1	0.802567	0.00335702
99.4592	1850.54	0	34902500	25445.2	0.0849677		0	1	0.729036	0.00243443
99.4869	1850.51	0	34902500	46328.2	0.623218		0	1	1.32736	0.017856
99.5146	1850.49	0	34902500	86612.9	1.62215		0	1	2.48157	0.0464766
99.5422	1850.46	0	34902500	47861.5	0.658465		0	1	1.37129	0.0188658
99.5699	1850.43	0	34902500	33790.1	0.218381		0	1	0.968128	0.00625688
99.5975	1850.4	0	34902500	28829.6	0.133304		0	1	0.826004	0.00381932
99.6251	1850.37	0	34902500	26614.3	0.113454		0	1	0.762533	0.00325061
99.6528	1850.35	0	34902500	28872.8	0.114798		0	1	0.82724	0.0032891
99.6804	1850.32	0	34902500	26112.4	0.102068		0	1	0.748152	0.00292439
99.708	1850.29	0	34902500	28535.5	0.109507		0	1	0.817577	0.00313751
99.7356	1850.26	0	34902500	28668.6	0.279646		0	1	0.82139	0.00801221
99.7632	1850.24	0	34902500	38211.1	1.01629		0	1	1.09479	0.0291179
99.7908	1850.21	0	34902500	67353	3.17164		0	1	1.92975	0.0908715
99.8184	1850.18	0	34902500	101383	6.30151		0	1	2.90474	0.180546
99.8459	1850.15	0	34902500	154305	8.46737		0	1	4.42103	0.242601
99.8735	1850.13	0	34902500	150285	8.48234		0	1	4.30585	0.24303
99.9011	1850.1	284.778	34902500	152395	7.77721		0.00815924	1	4.36629	0.222827
99.9286	1850.07	178.223	34902500	128417	5.09917		0.00510631	1	3.67932	0.146097
99.9562	1850.04	0	34902500	78769.4	2.59075		0	1	2.25684	0.0742282
99.9837	1850.02	0	34902500	42199.1	0.650697		0	1	1.20906	0.0186433
100.011	1849.99	0	34902500	30197.6	0.271006		0	1	0.8652	0.00776465
100.039	1849.96	0	34902500	31427.1	0.201248		0	1	0.900426	0.00576599
100.066	1849.93	0	34902500	27531.8	0.158664		0	1	0.78882	0.00454593
100.094	1849.91	0	34902500	24894.6	0.127218		0	1	0.713262	0.00364495
100.121	1849.88	0	34902500	23705.6	0.12416		0	1	0.679193	0.00355735
100.149	1849.85	0	34902500	27994.1	0.155703		0	1	0.802066	0.00446109
100.176	1849.82	0	34902500	26979.9	0.155062		0	1	0.773008	0.00444273
100.204	1849.8	0	34902500	24625.8	0.134367		0	1	0.70556	0.00384977
100.231	1849.77	0	34902500	24260.5	0.132369		0	1	0.695094	0.00379253
100.259	1849.74	0	34902500	25248.3	0.177734		0	1	0.723397	0.0050923
100.286	1849.71	0	34902500	27244.7	0.551386		0	1	0.780593	0.0157979
100.314	1849.69	0	34902500	40086.9	1.72361		0	1	1.14854	0.0493835
100.341	1849.66	0	34902500	82286.8	5.59119		0	1	2.35762	0.160195
100.369	1849.63	0	34902500	88228.9	5.32208		0	1	2.52787	0.152484
100.396	1849.6	0	34902500	102015	8.00269		0	1	2.92285	0.229287
100.424	1849.58	0	34902500	131078	8.8518		0	1	3.75556	0.253615
100.451	1849.55	0	34902500	120772	7.61143		0	1	3.46028	0.218077
100.479	1849.52	0	34902500	149802	8.37367		0	1	4.29201	0.239916
100.506	1849.49	0	34902500	86827.3	3.42251		0	1	2.48771	0.0980592
100.534	1849.47	0	34902500	55248	2.29021		0	1	1.58292	0.0656172
100.561	1849.44	0	34902500	63064.2	3.1827		0	1	1.80687	0.0911884
100.589	1849.41	0	34902500	75462.9	3.23021		0	1	2.1621	0.0925496
100.616	1849.38	0	34902500	59979	1.7444		0	1	1.71847	0.0499792
100.644	1849.36	0	34902500	48908.5	1.5148		0	1	1.40129	0.043401
100.671	1849.33	0	34902500	48445.9	1.7583		0	1	1.38804	0.0503776
100.699	1849.3	0	34902500	68849.8	4.19195		0	1	1.97263	0.120105
100.726	1849.27	0	34902500	97463.8	5.39794		0	1	2.79246	0.154658
100.754	1849.25	0	34902500	85117.4	4.52684		0	1	2.43872	0.1297
100.781	1849.22	0	34902500	90445.1	3.9466		0	1	2.59136	0.113075
100.809	1849.19	0	34902500	81017.6	3.56302		0	1	2.32125	0.102085
100.836	1849.16	0	34902500	69151.2	2.45901		0	1	1.98127	0.0704536
100.864	1849.14	0	34902500	54310.9	1.639		0	1	1.55607	0.0469594
100.891	1849.11	0	34902500	60773.9	2.23889		0	1	1.74125	0.0641471
100.919	1849.08	0	34902500	60636.2	2.08883		0	1	1.7373	0.0598477
100.946	1849.05	0	34902500	55754.3	1.72706		0	1	1.59743	0.0494824
100.974	1849.03	0	34902500	53875.2	1.60357		0	1	1.54359	0.0459443
101.001	1849	0	34902500	38345.5	0.876784		0	1	1.09865	0.0251209
101.029	1848.97	0	34902500	33850.3	0.789847		0	1	0.969853	0.0226301
101.056	1848.94	0	34902500	31399.2	0.542541		0	1	0.899625	0.0155445
101.084	1848.92	0	34902500	30983.8	0.960106		0	1	0.887723	0.0275082
101.111	1848.89	0	34902500	61171.5	4.00322		0	1	1.75264	0.114697
101.139	1848.86	0	34902500	110094	7.33919		0	1	3.15432	0.210277
101.166	1848.83	0	34902500	137599	7.89176		0	1	3.94237	0.226109
101.194	1848.81	0	34902500	136775	7.09033		0	1	3.91876	0.203147
101.221	1848.78	0	34902500	114863	6.32262		0	1	3.29095	0.181151
101.249	1848.75	0	34902500	75568.5	2.71551		0	1	2.16513	0.0778028
101.276	1848.72	0	34902500	42375.5	1.34651		0	1	1.21411	0.0385792
101.304	1848.7	0	34902500	50664.2	2.7577		0	1	1.45159	0.0790114
101.331	1848.67	0	34902500	113977	7.4626		0	1	3.26559	0.213813
101.359	1848.64	0	34902500	110550	7.55292		0	1	3.16739	0.2164
101.386	1848.61	0	34902500	138754	9.81673		0	1	3.97547	0.281261
101.414	1848.59	0	34902500	155700	10.5626		0	1	4.46101	0.30263
101.441	1848.56	0	34902500	149881	9.79584		0	1	4.29427	0.280663
101.469	1848.53	0	34902500	152935	8.8628		0	1	4.38179	0.25393
101.496	1848.5	0	34902500	136279	7.25222		0	1	3.90455	0.207785
101.524	1848.48	0	34902500	126991	7.50236		0	1	3.63846	0.214952
101.552	1848.45	0	34902500	168014	11.2529		0	1	4.8138	0.32241
101.579	1848.42	0	34902500	183064	13.1927		0	1	5.24501	0.377988
101.607	1848.39	335.907	34902500	167090	10.7189		0.00962416	1	4.78735	0.307108
101.634	1848.37	0	34902500	126568	6.98483		0	1	3.62633	0.200124
101.662	1848.34	0	34902500	94573.2	4.65279		0	1	2.70964	0.133308
101.69	1848.31	0	34902500	73002.4	3.2991		0	1	2.09161	0.0945234
101.717	1848.28	0	34902500	57156.3	1.87654		0	1	1.6376	0.0537653
101.745	1848.26	0	34902500	36611.4	0.622386		0	1	1.04896	0.0178321
101.772	1848.23	0	34902500	27234.4	0.253779		0	1	0.780298	0.00727109
101.8	1848.2	0	34902500	23045.1	0.186428		0	1	0.66027	0.00534139
101.828	1848.17	0	34902500	21994.1	0.193163		0	1	0.630159	0.00553435
101.855	1848.14	0	34902500	23051.3	0.141364		0	1	0.660448	0.00405025
101.883	1848.12	0	34902500	20744.3	0.0873356		0	1	0.594351	0.00250227
101.911	1848.09	0	34902500	23516	0.108363		0	1	0.673762	0.00310474
101.938	1848.06	0	34902500	23282.6	0.101611		0	1	0.667074	0.00291127
101.966	1848.03	0	34902500	27153.4	0.113888		0	1	0.777978	0.00326304
101.994	1848.01	0	34902500	25377.1	0.121374		0	1	0.727084	0.0034775
102.021	1847.98	0	34902500	26550.6	0.14012		0	1	0.760708	0.00401461
102.049	1847.95	0	34902500	25214.6	0.136849		0	1	0.722429	0.0039209
102.077	1847.92	0	34902500	25640.5	0.113352		0	1	0.734632	0.00324768
102.105	1847.9	0	34902500	26548.2	0.0965154		0	1	0.760639	0.00276529
102.132	1847.87	0	34902500	25454.4	0.0989998		0	1	0.729301	0.00283647
102.16	1847.84	0	34902500	25767.5	0.111207		0	1	0.73827	0.00318623
102.188	1847.81	0	34902500	26535.9	0.105563		0	1	0.760288	0.0030245
102.216	1847.78	0	34902500	25547.7	0.110471		0	1	0.731973	0.00316513
102.243	1847.76	0	34902500	26262.8	0.12852		0	1	0.752461	0.00368226
102.271	1847.73	0	34902500	25927.8	0.112577		0	1	0.742863	0.00322548
102.299	1847.7	0	34902500	25433.6	0.120993		0	1	0.728703	0.00346661
102.327	1847.67	0	34902500	27767.7	0.146271		0	1	0.79558	0.00419084
102.355	1847.65	0	34902500	28913.6	0.151026		0	1	0.82841	0.00432709
102.382	1847.62	0	34902500	26905.9	0.148202		0	1	0.770887	0.00424616
102.41	1847.59	0	34902500	23375.7	0.0925896		0	1	0.669743	0.00265281
102.438	1847.56	0	34902500	23236	0.102884		0	1	0.66574	0.00294775
102.466	1847.53	0	34902500	25110.3	0.0970526		0	1	0.719442	0.00278068
102.494	1847.51	0	34902500	23464.7	0.101898		0	1	0.672293	0.00291949
102.522	1847.48	0	34902500	25378.7	0.151809		0	1	0.72713	0.00434952
102.55	1847.45	0	34902500	25632.7	0.248839		0	1	0.73441	0.00712954
102.578	1847.42	0	34902500	27424.7	0.359968		0	1	0.785752	0.0103135
102.606	1847.39	0	34902500	33074.1	0.549581		0	1	0.947615	0.0157462
102.634	1847.37	0	34902500	35456	0.675197		0	1	1.01586	0.0193452
102.662	1847.34	0	34902500	42705.9	1.02463		0	1	1.22358	0.0293569
102.69	1847.31	0	34902500	45684.4	1.33148		0	1	1.30892	0.0381485
102.718	1847.28	0	34902500	60864	2.06342		0	1	1.74383	0.0591194
102.746	1847.25	0	34902500	85523.6	2.48654		0	1	2.45036	0.0712425
102.774	1847.23	0	34902500	80889.8	3.07847		0	1	2.31759	0.0882019
102.802	1847.2	0	34902500	83967.2	3.24579		0	1	2.40577	0.0929959
102.83	1847.17	0	34902500	64390.8	2.04407		0	1	1.84488	0.0585652
102.858	1847.14	0	34902500	47291.3	1.08832		0	1	1.35495	0.0311818
102.886	1847.11	0	34902500	52771.9	2.04771		0	1	1.51198	0.0586694
102.914	1847.09	0	34902500	50888.7	1.80395		0	1	1.45802	0.0516853
102.942	1847.06	0	34902500	53659.2	1.93602		0	1	1.5374	0.0554694
102.97	1847.03	0	34902500	43652.2	1.04271		0	1	1.25069	0.0298749
102.998	1847	0	34902500	35006.8	0.557637		0	1	1.00299	0.015977
103.026	1846.97	0	34902500	30134.3	0.426227		0	1	0.863384	0.0122119
103.054	1846.95	0	34902500	28343.5	0.283387		0	1	0.812078	0.00811938
103.083	1846.92	0	34902500	27088	0.330298		0	1	0.776104	0.00946345
103.111	1846.89	0	34902500	43103.5	0.903816		0	1	1.23497	0.0258954
103.139	1846.86	0	34902500	37897.1	0.843114		0	1	1.0858	0.0241563
103.167	1846.83	0	34902500	39493.5	0.84176		0	1	1.13154	0.0241175
103.195	1846.8	0	34902500	54644.2	9.12067		0	1	1.56562	0.261318
103.223	1846.78	0	34902500	38970.4	0.247845		0	1	1.11655	0.00710108
103.251	1846.75	0	34902500	39432.7	0.140851		0	1	1.1298	0.00403556
103.28	1846.72	0	34902500	24000.7	0.217167		0	1	0.687651	0.00622211
103.308	1846.69	0	34902500	28808.6	0.179827		0	1	0.825401	0.00515227
103.336	1846.66	0	34902500	28275.1	0.109456		0	1	0.810116	0.00313605
103.364	1846.64	0	34902500	33372.2	0.554431		0	1	0.956156	0.0158851
103.392	1846.61	0	34902500	77454.3	3.60647		0	1	2.21916	0.10333
103.421	1846.58	0	34902500	93502.7	4.23208		0	1	2.67897	0.121254
103.449	1846.55	0	34902500	68074	1.80754		0	1	1.9504	0.0517883
103.477	1846.52	0	34902500	69065.7	1.64675		0	1	1.97882	0.0471813
103.505	1846.49	0	34902500	67555.4	1.46522		0	1	1.93555	0.0419804
103.534	1846.47	0	34902500	224245	10.7269		0	1	6.4249	0.307339
103.562	1846.44	0	34902500	83375.2	2.01008		0	1	2.3888	0.0575912
103.59	1846.41	0	34902500	48328.9	15.3761		0	1	1.38468	0.440545
103.618	1846.38	0	34902500	84176.5	1.7877		0	1	2.41176	0.0512198
103.646	1846.35	0	34902500	49217.4	1.56046		0	1	1.41014	0.0447091
103.675	1846.33	0	34902500	60667.1	1.42286		0	1	1.73819	0.0407667
103.703	1846.3	0	34902500	54220.7	1.82101		0	1	1.55349	0.0521743
103.731	1846.27	0	34902500	57628.7	1.48129		0	1	1.65113	0.0424408
103.759	1846.24	0	34902500	41753.5	0.909773		0	1	1.19629	0.0260661
103.788	1846.21	0	34902500	72829	2.18018		0	1	2.08664	0.0624649
103.816	1846.18	0	34902500	67741.5	1.86662		0	1	1.94088	0.0534811
103.844	1846.16	0	34902500	70770.9	2.176		0	1	2.02767	0.062345
103.872	1846.13	0	34902500	76964.3	2.61596		0	1	2.20512	0.0749505
103.901	1846.1	0	34902500	87334.6	2.69334		0	1	2.50224	0.0771677
103.929	1846.07	0	34902500	78793.4	2.56664		0	1	2.25753	0.0735374
103.957	1846.04	0	34902500	72769.6	2.89144		0	1	2.08494	0.0828435
103.985	1846.01	0	34902500	89846.4	3.66891		0	1	2.57421	0.105119
104.014	1845.99	0	34902500	100788	3.76539		0	1	2.8877	0.107883
104.042	1845.96	0	34902500	109198	4.109		0	1	3.12867	0.117728
104.07	1845.93	0	34902500	112062	3.75674		0	1	3.21071	0.107635
104.098	1845.9	0	34902500	98394.3	3.48131		0	1	2.81912	0.0997439
104.126	1845.87	0	34902500	100205	4.17246		0	1	2.871	0.119546
104.155	1845.85	0	34902500	77448.9	3.72418		0	1	2.21901	0.106702
104.183	1845.82	81.8251	3.92377e+07	116079	20.1195		0.00208537	1	2.95834	0.51276
104.211	1845.79	83.1673	3.92377e+07	129222	34.9556		0.00211958	1	3.29331	0.890867
104.239	1845.76	57.4975	3.92377e+07	141450	36.7591		0.00146537	1	3.60495	0.936831
104.268	1845.73	66.2563	3.92377e+07	115972	25.8083		0.00168859	1	2.95562	0.657742
104.296	1845.7	89.1578	3.92377e+07	94318.1	17.3246		0.00227225	1	2.40376	0.441528
104.324	1845.68	103.159	3.92377e+07	92273.9	15.4671		0.00262907	1	2.35167	0.394189
104.352	1845.65	99.3508	3.92377e+07	113719	25.7434		0.00253202	1	2.89822	0.656088
104.38	1845.62	71.198	3.92377e+07	142247	37.0899		0.00181453	1	3.62528	0.945261
104.409	1845.59	47.653	3.92377e+07	166039	45.2459		0.00121447	1	4.23162	1.15312
104.437	1845.56	30.2935	3.92377e+07	174274	53.7079		0.000772051	1	4.4415	1.36878
104.465	1845.54	27.2812	3.92377e+07	170940	52.5117		0.000695281	1	4.35653	1.3383
104.493	1845.51	26.2583	3.92377e+07	150333	46.8556		0.000669211	1	3.83134	1.19415
104.521	1845.48	18.9551	3.92377e+07	191581	54.8252		0.000483085	1	4.88257	1.39726
104.549	1845.45	12.7673	3.92377e+07	211817	55.4744		0.000325384	1	5.3983	1.4138
104.578	1845.42	4.53015	3.92377e+07	221181	56.5787		0.000115454	1	5.63694	1.44195
104.606	1845.39	1.51392	3.92377e+07	236381	55.5887		3.85834e-05	1	6.02433	1.41672
104.634	1845.37	0.855179	3.92377e+07	249710	58.7037		2.17948e-05	1	6.36404	1.4961
104.662	1845.34	0.832697	3.92377e+07	230366	57.0216		2.12219e-05	1	5.87103	1.45324
104.69	1845.31	1.69378	3.92377e+07	224234	51.8582		4.31671e-05	1	5.71477	1.32164
104.718	1845.28	1.41197	3.92377e+07	228048	51.8216		3.5985e-05	1	5.81196	1.32071
104.746	1845.25	1.8663	3.92377e+07	239303	57.3886		4.75641e-05	1	6.0988	1.46259
104.774	1845.23	0.806699	3.92377e+07	223672	55.0231		2.05593e-05	1	5.70044	1.4023
104.802	1845.2	0.572011	3.92377e+07	230249	51.1841		1.45781e-05	1	5.86806	1.30446
104.83	1845.17	0.546754	3.92377e+07	218709	38.9804		1.39344e-05	1	5.57396	0.993443
104.858	1845.14	2.89578	3.92377e+07	228943	39.8338		7.38009e-05	1	5.83476	1.01519
104.887	1845.11	15.7659	3.92377e+07	203463	32.738		0.000401805	1	5.1854	0.83435
104.915	1845.09	24.2951	3.92377e+07	190727	35.9436		0.000619177	1	4.86081	0.916047
104.943	1845.06	19.8617	3.92377e+07	222271	48.6981		0.000506189	1	5.66474	1.24111
104.971	1845.03	7.68132	3.92377e+07	219083	47.7214		0.000195764	1	5.58349	1.21621
104.999	1845	2.72059	3.92377e+07	245729	45.8801		6.93361e-05	1	6.26258	1.16929
105.027	1844.97	3.75042	3.92377e+07	224232	45.4265		9.5582e-05	1	5.71472	1.15773
105.055	1844.95	4.3255	3.92377e+07	225318	55.7729		0.000110238	1	5.74239	1.42141
105.082	1844.92	5.70448	3.92377e+07	217074	47.4542		0.000145383	1	5.53228	1.2094
105.11	1844.89	18.428	3.92377e+07	186526	34.567		0.000469652	1	4.75374	0.880965
105.138	1844.86	28.41	3.92377e+07	192022	38.1688		0.000724048	1	4.89382	0.972759
105.166	1844.83	36.6006	3.92377e+07	178746	34.5433		0.000932791	1	4.55546	0.880361
105.194	1844.81	51.2238	3.92377e+07	149936	24.7935		0.00130547	1	3.82122	0.63188
105.222	1844.78	69.0749	3.92377e+07	112110	15.5976		0.00176042	1	2.8572	0.397517
105.25	1844.75	116.685	3.92377e+07	72779	10.4341		0.0029738	1	1.85482	0.265919
105.278	1844.72	129.118	3.92377e+07	55565.8	5.774		0.00329067	1	1.41613	0.147155
105.306	1844.69	144.831	3.92377e+07	40324.8	3.70083		0.00369111	1	1.0277	0.0943182
105.333	1844.67	142.987	3.92377e+07	40794.2	5.4425		0.00364413	1	1.03967	0.138706
105.361	1844.64	133.725	3.92377e+07	43309.1	5.95448		0.00340807	1	1.10376	0.151754
105.389	1844.61	118.884	3.92377e+07	90084.8	12.7462		0.00302985	1	2.29587	0.324845
105.417	1844.58	99.758	3.92377e+07	122549	21.0974		0.0025424	1	3.12324	0.537681
105.445	1844.56	73.8306	3.92377e+07	99066	21.6892		0.00188162	1	2.52477	0.552765
105.472	1844.53	53.2285	3.92377e+07	182283	26.842		0.00135657	1	4.64562	0.684087
105.5	1844.5	2.74692	3.92377e+07	192510	18.3512		7.00071e-05	1	4.90626	0.467694
105.528	1844.47	6.77442	3.92377e+07	219038	26.2253		0.000172651	1	5.58234	0.668371
105.555	1844.44	4.20862	3.92377e+07	233377	32.4397		0.00010726	1	5.94777	0.826747
105.583	1844.42	1.76647	3.92377e+07	223865	28.4139		4.50198e-05	1	5.70535	0.724147
105.611	1844.39	1.30778	3.92377e+07	205805	26.3255		3.33298e-05	1	5.24509	0.670924
105.638	1844.36	0.835465	3.92377e+07	232153	26.8329		2.12924e-05	1	5.91659	0.683855
105.666	1844.33	0.599463	3.92377e+07	234836	26.2874		1.52777e-05	1	5.98495	0.669953
105.694	1844.31	0.472622	3.92377e+07	220178	24.3074		1.20451e-05	1	5.6114	0.61949
105.721	1844.28	0.422606	3.92377e+07	185496	18.5484		1.07704e-05	1	4.72749	0.47272
105.749	1844.25	0.66631	3.92377e+07	187388	20.7617		1.69814e-05	1	4.77572	0.529126
105.776	1844.22	0.575481	3.92377e+07	236698	36.1054		1.46665e-05	1	6.03241	0.920171
105.804	1844.2	1.01852	3.92377e+07	212067	29.1718		2.59577e-05	1	5.40468	0.743464
105.831	1844.17	7.38576	3.92377e+07	228515	27.6055		0.000188231	1	5.82386	0.703545
105.859	1844.14	18.498	3.92377e+07	197220	23.9235		0.000471434	1	5.0263	0.609707
105.886	1844.11	40.3667	3.92377e+07	143710	20.7389		0.00102877	1	3.66254	0.528546
105.914	1844.09	43.3176	3.92377e+07	154456	26.1032		0.00110398	1	3.93643	0.665258
105.941	1844.06	13.4925	3.92377e+07	184080	45.5904		0.000343867	1	4.69141	1.1619
105.968	1844.03	47.6873	3.92377e+07	183893	45.6303		0.00121534	1	4.68664	1.16292
105.996	1844	35.7623	3.92377e+07	188045	48.1362		0.000911427	1	4.79246	1.22678
106.023	1843.98	31.4224	3.92377e+07	205223	49.5919		0.000800823	1	5.23024	1.26388
106.05	1843.95	18.5769	3.92377e+07	236089	52.3907		0.000473446	1	6.01689	1.33521
106.078	1843.92	15.7372	3.92377e+07	226542	47.9979		0.000401074	1	5.77358	1.22326
106.105	1843.9	33.5981	3.92377e+07	192485	28.6221		0.00085627	1	4.90563	0.729454
106.132	1843.87	34.9672	3.92377e+07	249478	28.0968		0.000891163	1	6.35813	0.716068
106.16	1843.84	7.24567	3.92377e+07	258460	37.2108		0.000184661	1	6.58703	0.948343
106.187	1843.81	1.76583	3.92377e+07	245399	48.9622		4.50033e-05	1	6.25417	1.24784
106.214	1843.79	1.14367	3.92377e+07	257192	57.9557		2.91473e-05	1	6.55472	1.47704
106.241	1843.76	0.918164	3.92377e+07	249285	60.5879		2.34001e-05	1	6.35321	1.54413
106.268	1843.73	2.67385	3.92377e+07	246487	61.1208		6.81448e-05	1	6.28189	1.55771
106.295	1843.7	0.699393	3.92377e+07	251302	51.2457		1.78245e-05	1	6.4046	1.30603
106.323	1843.68	6.56627	3.92377e+07	250077	40.1605		0.000167346	1	6.3734	1.02352
106.35	1843.65	1.32529	3.92377e+07	266192	32.2603		3.37759e-05	1	6.7841	0.822177
106.377	1843.62	71.9354	3.92377e+07	324309	43.3534		0.00183332	1	8.26525	1.10489
106.404	1843.6	14.1506	3.92377e+07	261041	52.6537		0.000360638	1	6.65282	1.34192
106.431	1843.57	9.26738	3.92377e+07	256245	58.1338		0.000236186	1	6.53059	1.48158
106.458	1843.54	0.76035	3.92377e+07	255327	49.0787		1.93781e-05	1	6.50718	1.25081
106.485	1843.52	0.568433	3.92377e+07	211041	41.3777		1.44869e-05	1	5.37852	1.05454
106.512	1843.49	0.608363	3.92377e+07	216440	39.9999		1.55046e-05	1	5.51613	1.01942
106.539	1843.46	1.11469	3.92377e+07	200450	35.318		2.84086e-05	1	5.1086	0.900105
106.566	1843.43	5.5827	3.92377e+07	194430	28.0361		0.000142279	1	4.95518	0.714519
106.593	1843.41	20.2598	3.92377e+07	159531	21.0616		0.000516335	1	4.06577	0.536769
106.619	1843.38	38.5322	3.92377e+07	167288	24.0291		0.000982019	1	4.26344	0.612397
106.646	1843.35	62.8922	3.92377e+07	125783	13.0919		0.00160285	1	3.20568	0.333656
106.673	1843.33	89.2119	3.92377e+07	96321.8	10.026		0.00227363	1	2.45483	0.255521
106.7	1843.3	104.875	3.92377e+07	76698.3	11.347		0.00267282	1	1.95471	0.289187
106.727	1843.27	112.905	3.92377e+07	75898.2	9.15221		0.00287745	1	1.93432	0.23325
106.753	1843.25	114.016	3.92377e+07	64891.3	5.38611		0.00290577	1	1.6538	0.137269
106.78	1843.22	123.75	3.92377e+07	63834.1	7.48314		0.00315386	1	1.62686	0.190713
106.807	1843.19	104.618	3.92377e+07	107271	30.6777		0.00266627	1	2.73388	0.781843
106.834	1843.17	73.1962	3.92377e+07	137578	42.4737		0.00186546	1	3.50628	1.08247
106.86	1843.14	52.1376	3.92377e+07	158312	31.8059		0.00132876	1	4.03468	0.810595
106.887	1843.11	74.5881	3.92377e+07	111961	15.0977		0.00190093	1	2.85341	0.384776
106.914	1843.09	117.82	3.92377e+07	54291.3	3.92036		0.00300272	1	1.38365	0.099913
106.94	1843.06	124.572	3.92377e+07	34438.5	1.68296		0.00317481	1	0.877689	0.0428915
106.967	1843.03	128.427	3.92377e+07	31231.3	1.00928		0.00327304	1	0.795952	0.0257222
106.993	1843.01	123.41	3.92377e+07	28206.3	0.767309		0.00314519	1	0.718857	0.0195554
107.02	1842.98	123.184	3.92377e+07	30282.6	0.831104		0.00313944	1	0.771774	0.0211813
107.047	1842.95	131.279	3.92377e+07	30202.4	0.696973		0.00334574	1	0.769729	0.0177629
107.073	1842.93	137.209	3.92377e+07	29967.5	0.653085		0.00349686	1	0.763744	0.0166443
107.1	1842.9	136.158	3.92377e+07	28125.3	0.639588		0.00347008	1	0.716792	0.0163003
107.126	1842.87	125.89	3.92377e+07	28163.2	0.690421		0.0032084	1	0.717758	0.0175959
107.152	1842.85	114.742	3.92377e+07	25990.8	0.711555		0.00292429	1	0.662393	0.0181345
107.179	1842.82	109.855	3.92377e+07	25215.7	0.621071		0.00279972	1	0.64264	0.0158284
107.205	1842.79	124.345	3.92377e+07	27375.4	0.580797		0.00316902	1	0.697682	0.014802
107.232	1842.77	134.588	3.92377e+07	27132	0.584679		0.00343007	1	0.691477	0.0149009
107.258	1842.74	0	34902500	22218.3	0.116771		0	1	0.636581	0.00334564
107.284	1842.72	0	34902500	22225.4	0.129832		0	1	0.636784	0.00371985
107.311	1842.69	0	34902500	23032.5	0.152807		0	1	0.659909	0.00437812
107.337	1842.66	0	34902500	22896.6	0.173256		0	1	0.656016	0.00496399
107.363	1842.64	0	34902500	25334	0.271532		0	1	0.72585	0.00777973
107.389	1842.61	0	34902500	26653.9	0.315505		0	1	0.763668	0.00903961
107.416	1842.58	0	34902500	23304.9	0.131547		0	1	0.667714	0.00376898
107.442	1842.56	0	34902500	22613.5	0.107409		0	1	0.647904	0.00307739
107.468	1842.53	0	34902500	20693.1	0.0856902		0	1	0.592882	0.00245513
107.494	1842.51	0	34902500	20549.6	0.0753095		0	1	0.588771	0.00215771
107.52	1842.48	0	34902500	20500.5	0.0704554		0	1	0.587364	0.00201863
107.546	1842.45	0	34902500	21508.9	0.0818153		0	1	0.616255	0.00234411
107.572	1842.43	0	34902500	21766.6	0.0905632		0	1	0.623639	0.00259475
107.598	1842.4	0	34902500	23459.7	0.0946591		0	1	0.672149	0.0027121
107.624	1842.38	0	34902500	22664.3	0.107747		0	1	0.64936	0.00308709
107.65	1842.35	0	34902500	22481.6	0.0951011		0	1	0.644126	0.00272477
107.676	1842.32	0	34902500	23416.9	0.109829		0	1	0.670923	0.00314675
107.702	1842.3	0	34902500	21838.8	0.108862		0	1	0.625709	0.00311903
107.728	1842.27	0	34902500	20749.3	0.11416		0	1	0.594494	0.00327082
107.754	1842.25	0	34902500	20591.6	0.100341		0	1	0.589976	0.00287489
107.78	1842.22	0	34902500	20275.2	0.0967149		0	1	0.58091	0.002771
107.806	1842.19	0	34902500	21388.3	0.1609		0	1	0.612803	0.00460997
107.832	1842.17	0	34902500	24319.5	0.393149		0	1	0.696785	0.0112642
107.858	1842.14	0	34902500	32793.8	0.937542		0	1	0.939583	0.0268617
107.883	1842.12	0	34902500	46476	1.88629		0	1	1.3316	0.0540446
107.909	1842.09	0	34902500	55192.6	1.98988		0	1	1.58134	0.0570124
107.935	1842.07	0	34902500	57416.4	2.55191		0	1	1.64505	0.0731153
107.961	1842.04	0	34902500	65754.9	2.7558		0	1	1.88396	0.0789572
107.986	1842.01	0	34902500	55499.1	1.63353		0	1	1.59012	0.0468027
108.012	1841.99	0	34902500	35626.7	0.495646		0	1	1.02075	0.0142009
108.038	1841.96	0	34902500	27046.5	0.262568		0	1	0.774917	0.00752289
108.063	1841.94	0	34902500	23226.8	0.142315		0	1	0.665478	0.0040775
108.089	1841.91	0	34902500	20162.9	0.101105		0	1	0.577691	0.00289678
108.115	1841.89	0	34902500	23925.6	0.114296		0	1	0.685497	0.00327473
108.14	1841.86	0	34902500	23174.1	0.102701		0	1	0.663967	0.0029425
108.166	1841.83	0	34902500	23703.8	0.0918331		0	1	0.679142	0.00263113
108.191	1841.81	0	34902500	23219.1	0.0834884		0	1	0.665257	0.00239205
108.217	1841.78	0	34902500	22767.2	0.0808812		0	1	0.65231	0.00231735
108.242	1841.76	0	34902500	20422.4	0.0783551		0	1	0.585128	0.00224497
108.267	1841.73	0	34902500	20401.7	0.0692054		0	1	0.584534	0.00198282
108.293	1841.71	0	34902500	19924.6	0.0732653		0	1	0.570865	0.00209914
108.318	1841.68	0	34902500	19733.3	0.0605646		0	1	0.565384	0.00173525
108.344	1841.66	0	34902500	18602.2	0.0671284		0	1	0.532976	0.00192331
108.369	1841.63	0	34902500	21864.1	0.106623		0	1	0.626434	0.00305489
108.394	1841.61	0	34902500	20758.7	0.0906669		0	1	0.594762	0.00259772
108.42	1841.58	0	34902500	19876.4	0.0609834		0	1	0.569482	0.00174725
108.445	1841.56	0	34902500	20284.6	0.0838286		0	1	0.581178	0.00240179
108.47	1841.53	0	34902500	20464.7	0.091411		0	1	0.586338	0.00261904
108.495	1841.5	0	34902500	22814.6	0.101579		0	1	0.653667	0.00291036
108.52	1841.48	0	34902500	21712.6	0.113092		0	1	0.622092	0.00324024
108.546	1841.45	0	34902500	20627.8	0.121381		0	1	0.591013	0.00347772
108.571	1841.43	0	34902500	23397.8	0.197876		0	1	0.670375	0.0056694
108.596	1841.4	0	34902500	26529.1	0.267423		0	1	0.760093	0.00766201
108.621	1841.38	0	34902500	24256.4	0.228372		0	1	0.694977	0.00654313
108.646	1841.35	0	34902500	34194.9	1.10027		0	1	0.979728	0.0315241
108.671	1841.33	0	34902500	61723.2	2.99728		0	1	1.76845	0.0858759
108.696	1841.3	0	34902500	78299.6	3.81776		0	1	2.24338	0.109384
108.721	1841.28	0	34902500	84357.7	3.6195		0	1	2.41695	0.103703
108.746	1841.25	0	34902500	79478.3	3.66662		0	1	2.27715	0.105053
108.771	1841.23	0	34902500	77206.6	3.66568		0	1	2.21207	0.105026
108.796	1841.2	0	34902500	82947.4	4.29349		0	1	2.37655	0.123014
108.821	1841.18	0	34902500	108902	8.09464		0	1	3.12017	0.231921
108.846	1841.15	0	34902500	155080	9.34017		0	1	4.44324	0.267608
108.87	1841.13	0	34902500	155234	7.44919		0	1	4.44764	0.213429
108.895	1841.1	0	34902500	129775	5.39363		0	1	3.71821	0.154534
108.92	1841.08	0	34902500	121781	4.71136		0	1	3.48918	0.134986
108.945	1841.06	0	34902500	116236	2.73634		0	1	3.33031	0.0783994
108.97	1841.03	0	34902500	133882	2.50608		0	1	3.83589	0.0718022
108.994	1841.01	0	34902500	131985	4.28128		0	1	3.78152	0.122664
109.019	1840.98	0	34902500	134646	3.02207		0	1	3.85777	0.0865862
109.044	1840.96	0	34902500	153499	5.15711		0	1	4.39795	0.147758
109.068	1840.93	0	34902500	473175	17.5521		0	1	13.5571	0.50289
109.093	1840.91	0	34902500	1.05649e+06	3.00967		0	1	30.2697	0.0862309
109.118	1840.88	0	34902500	129626	3.92894		0	1	3.71396	0.112569
109.142	1840.86	0	34902500	85750.5	1.54748		0	1	2.45686	0.0443372
109.167	1840.83	0	34902500	51425	2.27238		0	1	1.47339	0.0651065
109.192	1840.81	0	34902500	62510	1.9913		0	1	1.79099	0.0570533
109.216	1840.78	0	34902500	40563.8	1.98278		0	1	1.1622	0.0568092
109.241	1840.76	0	34902500	11972.6			0	1	0.34303
109.265	1840.73	0	34902500	58734.5	0.345145		0	1	1.68282	0.00988882
109.29	1840.71	0	34902500	95367.1	8.41684		0	1	2.73239	0.241153
109.314	1840.69	0	34902500	96399.9	1.64594		0	1	2.76198	0.0471582
109.339	1840.66	0	34902500	10206.8	0.146423		0	1	0.292438	0.00419521
109.363	1840.64	0	34902500	54126			0	1	1.55078
109.387	1840.61	0	34902500	82197.6			0	1	2.35506
109.412	1840.59	0	34902500	40574.4	0.594706		0	1	1.16251	0.0170391
109.436	1840.56	0	34902500	83891.9	6.18707		0	1	2.40361	0.177267
109.461	1840.54	0	34902500		0.45747		0	1		0.0131071
109.485	1840.52	0	34902500	196397	8.38441		0	1	5.62702	0.240224
109.509	1840.49	0	34902500	2883.27	0.350797		0	1	0.0826093	0.0100508
109.534	1840.47	0	34902500	1287.09	2.08402		0	1	0.0368768	0.0597098
109.558	1840.44	0	34902500	25241.6			0	1	0.723205
109.582	1840.42	0	34902500	79977.2	10.1096		0	1	2.29145	0.289653
109.607	1840.39	0	34902500	273473	10.2214		0	1	7.83534	0.292855
109.631	1840.37	0	34902500	128292	7.03409		0	1	3.67573	0.201536
109.655	1840.34	0	34902500	188685	10.772		0	1	5.40606	0.308632
109.679	1840.32	0	34902500	149991	8.97861		0	1	4.29743	0.257248
109.704	1840.3	0	34902500	220012	16.3653		0	1	6.30362	0.468887
109.728	1840.27	434.122	34902500	56374.1	5.10479		0.0124381	1	1.61519	0.146259
109.752	1840.25	0	34902500	83168.2	0.959143		0	1	2.38287	0.0274806
109.776	1840.22	0	34902500	100482	13.4166		0	1	2.87893	0.384401
109.8	1840.2	0	34902500	120088	9.87288		0	1	3.44067	0.28287
109.824	1840.18	0	34902500	198364	4.5277		0	1	5.68338	0.129724
109.849	1840.15	0	34902500	64743.4	1.62105		0	1	1.85498	0.0464451
109.873	1840.13	344.621	34902500	24898.7	0.534474		0.00987381	1	0.713378	0.0153133
109.897	1840.1	0	34902500	23529.8	0.798627		0	1	0.674158	0.0228817
109.921	1840.08	447.442	34902500	107937	12.8545		0.0128198	1	3.09253	0.368298
109.945	1840.05	0	34902500	224863	23.899		0	1	6.44262	0.684736
109.969	1840.03	0	34902500	282109	8.32148		0	1	8.08279	0.238421
109.993	1840.01	0	34902500	213166	4.54959		0	1	6.10747	0.130351
110.017	1839.98	0	34902500	133756	5.58374		0	1	3.83226	0.159981
110.042	1839.96	0	34902500	214655	7.56866		0	1	6.15012	0.216851
110.066	1839.93	0	34902500	283844	5.4146		0	1	8.13247	0.155135
110.09	1839.91	0	34902500	463911	11.1746		0	1	13.2916	0.320166
110.114	1839.89	417.798	34902500	230196	7.96283		0.0119704	1	6.59541	0.228145
110.138	1839.86	0	34902500	244169	7.1247		0	1	6.99575	0.204131
110.162	1839.84	0	34902500	246909	10.605		0	1	7.07424	0.303846
110.186	1839.81	0	34902500	186546	3.51983		0	1	5.34478	0.100848
110.21	1839.79	0	34902500	171353	2.0035		0	1	4.90947	0.0574028
110.234	1839.77	0	34902500	137236	1.81309		0	1	3.93199	0.0519472
110.258	1839.74	0	34902500	76862.7	1.13483		0	1	2.20221	0.0325142
110.282	1839.72	0	34902500	80771.1	1.4865		0	1	2.31419	0.04259
110.306	1839.69	0	34902500	62956	0.703295		0	1	1.80377	0.0201503
110.33	1839.67	0	34902500	39814.1	2.60195		0	1	1.14072	0.074549
110.354	1839.65	0	34902500	103684	1.27653		0	1	2.97067	0.0365741
110.378	1839.62	0	34902500	35012	0.353696		0	1	1.00314	0.0101338
110.402	1839.6	0	34902500	45933.2	0.718469		0	1	1.31604	0.020585
110.426	1839.57	0	34902500	23383.2	0.258484		0	1	0.669957	0.00740588
110.45	1839.55	0	34902500	537070	23.4076		0	1	15.3877	0.670656
110.474	1839.53	0	34902500	73871.8	0.355748		0	1	2.11652	0.0101926
110.497	1839.5	0	34902500	11832.7	1.28963		0	1	0.339022	0.0369494
110.521	1839.48	0	34902500	60736.6	0.790791		0	1	1.74018	0.0226571
110.545	1839.45	0	34902500	196885	22.1536		0	1	5.641	0.634728
110.569	1839.43	0	34902500	632581	14.594		0	1	18.1242	0.418135
110.593	1839.41	0	34902500	282432	11.3229		0	1	8.09202	0.324415
110.617	1839.38	0	34902500	73420.5	2.66041		0	1	2.10359	0.0762239
110.641	1839.36	0	34902500	66711	0.726891		0	1	1.91135	0.0208263
110.665	1839.34	0	34902500	51898.3	2.24716		0	1	1.48695	0.0643838
110.689	1839.31	0	34902500	31854.8	0.966173		0	1	0.912681	0.0276821
110.713	1839.29	0	34902500	32292.8	0.693473		0	1	0.925228	0.0198688
110.737	1839.26	0	34902500	28211	0.511234		0	1	0.808279	0.0146475
110.761	1839.24	0	34902500	26346.7	0.225842		0	1	0.754865	0.00647067
110.785	1839.22	0	34902500	26572.3	0.275282		0	1	0.76133	0.00788716
110.809	1839.19	0	34902500	28185	0.322459		0	1	0.807535	0.00923885
110.832	1839.17	0	34902500	27107	0.29695		0	1	0.776649	0.00850799
110.856	1839.14	0	34902500	25624.2	0.191699		0	1	0.734165	0.00549241
110.88	1839.12	0	34902500	23558.1	0.111425		0	1	0.674969	0.00319246
110.904	1839.1	0	34902500	25267.1	0.112269		0	1	0.723934	0.00321665
110.928	1839.07	0	34902500	25405.7	0.111654		0	1	0.727906	0.00319903
110.952	1839.05	0	34902500	21715.7	0.0997637		0	1	0.622181	0.00285835
110.976	1839.02	0	34902500	24682.1	0.110075		0	1	0.707174	0.00315378
111	1839	0	34902500	23025.6	0.0929182		0	1	0.659713	0.00266222
111.024	1838.98	0	34902500	22386.9	0.107743		0	1	0.641411	0.00308698
111.048	1838.95	0	34902500	22744.2	0.135247		0	1	0.65165	0.003875
111.072	1838.93	0	34902500	22868.3	0.130049		0	1	0.655205	0.00372607
111.096	1838.9	0	34902500	24933.6	0.117883		0	1	0.714378	0.00337749
111.12	1838.88	0	34902500	23611.4	0.104497		0	1	0.676497	0.00299396
111.143	1838.86	0	34902500	25573.9	0.110323		0	1	0.732723	0.0031609
111.167	1838.83	0	34902500	24014.8	0.107524		0	1	0.688055	0.0030807
111.191	1838.81	0	34902500	27976	0.130633		0	1	0.801548	0.00374279
111.215	1838.78	0	34902500	25394.7	0.136649		0	1	0.727589	0.00391517
111.239	1838.76	0	34902500	24183.1	0.148072		0	1	0.692877	0.00424246
111.263	1838.74	0	34902500	30371.6	0.620772		0	1	0.870183	0.0177859
111.287	1838.71	0	34902500	56659.7	2.52568		0	1	1.62337	0.0723637
111.311	1838.69	0	34902500	108953	5.11825		0	1	3.12164	0.146644
111.335	1838.66	0	34902500	142987	5.51353		0	1	4.09676	0.15797
111.359	1838.64	0	34902500	118616	4.9181		0	1	3.3985	0.14091
111.383	1838.62	0	34902500	145011	5.47434		0	1	4.15474	0.156847
111.407	1838.59	0	34902500	134566	4.4768		0	1	3.85548	0.128266
111.431	1838.57	0	34902500	85916.9	2.04958		0	1	2.46163	0.058723
111.455	1838.54	0	34902500	52352.6	1.35885		0	1	1.49997	0.0389328
111.479	1838.52	0	34902500	67783	2.61704		0	1	1.94207	0.0749815
111.503	1838.5	0	34902500	90737.4	3.21947		0	1	2.59974	0.0922418
111.527	1838.47	0	34902500	90797.8	3.42693		0	1	2.60147	0.0981857
111.551	1838.45	331.152	34902500	111685	4.43088		0.00948791	1	3.19991	0.12695
111.575	1838.42	127.088	34902500	68598.6	4.51021		0.00364123	1	1.96544	0.129223
111.599	1838.4	100.653	34902500	114039	3.92837		0.00288384	1	3.26735	0.112553
111.623	1838.38	61.9112	34902500	101011	3.37789		0.00177383	1	2.89409	0.0967808
111.648	1838.35	0	34902500	34218	0.540866		0	1	0.980389	0.0154965
111.672	1838.33	58.9939	34902500	98885.1	3.67545		0.00169025	1	2.83318	0.105306
111.696	1838.3	58.7997	34902500	103449	3.95396		0.00168468	1	2.96395	0.113286
111.72	1838.28	56.7115	34902500	105498	3.87697		0.00162486	1	3.02264	0.11108
111.744	1838.26	59.2098	34902500	99895.3	3.52224		0.00169643	1	2.86212	0.100917
111.768	1838.23	74.9071	34902500	92571.8	3.18728		0.00214618	1	2.6523	0.0913196
111.792	1838.21	0	34902500	33987.5	0.568953		0	1	0.973783	0.0163012
111.816	1838.18	73.3008	34902500	97596	4.32109		0.00210016	1	2.79625	0.123805
111.84	1838.16	102.827	34902500	33365.7	4.14299		0.00294611	1	0.955969	0.118702
111.865	1838.14	283.181	34902500	128502	6.06047		0.00811347	1	3.68175	0.17364
111.889	1838.11	352.695	34902500	88122.5	3.08327		0.0101051	1	2.52482	0.0883397
111.913	1838.09	0	34902500	73476	2.59893		0	1	2.10518	0.0744626
111.937	1838.06	0	34902500	57965.5	1.73782		0	1	1.66078	0.0497906
111.961	1838.04	0	34902500	45696.4	1.3817		0	1	1.30926	0.0395874
111.985	1838.01	0	34902500	33658.3	0.494017		0	1	0.964353	0.0141542
112.01	1837.99	0	34902500	29396.4	0.381057		0	1	0.842245	0.0109178
112.034	1837.97	0	34902500	26719.5	0.190636		0	1	0.765548	0.00546197
112.058	1837.94	0	34902500	27069.3	0.147188		0	1	0.775568	0.00421711
112.082	1837.92	0	34902500	25815	0.156147		0	1	0.739631	0.00447381
112.106	1837.89	0	34902500	26973	0.229351		0	1	0.772809	0.00657118
112.131	1837.87	0	34902500	30991.2	0.263507		0	1	0.887935	0.0075498
112.155	1837.85	0	34902500	28505.5	0.154114		0	1	0.816719	0.00441556
112.179	1837.82	0	34902500	31827.3	0.175494		0	1	0.911891	0.00502812
112.203	1837.8	0	34902500	28335.1	0.27699		0	1	0.811835	0.00793611
112.228	1837.77	0	34902500	38861.4	0.363615		0	1	1.11343	0.010418
112.252	1837.75	0	34902500	42298.3	0.474125		0	1	1.2119	0.0135843
112.276	1837.72	0	34902500	45629.9	0.393764		0	1	1.30735	0.0112818
112.3	1837.7	0	34902500	43059.2	0.497291		0	1	1.2337	0.014248
112.325	1837.68	0	34902500	40546.5	0.427887		0	1	1.16171	0.0122595
112.349	1837.65	0	34902500	43174.5	0.426411		0	1	1.237	0.0122172
112.373	1837.63	0	34902500	41178.3	0.41853		0	1	1.17981	0.0119914
112.398	1837.6	0	34902500	43800.3	0.485421		0	1	1.25493	0.0139079
112.422	1837.58	0	34902500	48682.8	0.491959		0	1	1.39482	0.0140952
112.446	1837.55	0	34902500	51393.7	0.506236		0	1	1.47249	0.0145043
112.471	1837.53	0	34902500	50358.9	0.475767		0	1	1.44285	0.0136313
112.495	1837.5	0	34902500	46086.3	0.502783		0	1	1.32043	0.0144053
112.52	1837.48	0	34902500	48729.5	0.570764		0	1	1.39616	0.0163531
112.544	1837.46	0	34902500	48346.9	0.469163		0	1	1.3852	0.0134421
112.568	1837.43	0	34902500	40714.3	0.399721		0	1	1.16652	0.0114525
112.593	1837.41	0	34902500	44567.2	0.431798		0	1	1.27691	0.0123715
112.617	1837.38	0	34902500	47441	0.423671		0	1	1.35924	0.0121387
112.642	1837.36	0	34902500	43635.9	0.410057		0	1	1.25022	0.0117486
112.666	1837.33	0	34902500	40565	0.401913		0	1	1.16224	0.0115153
112.69	1837.31	0	34902500	42675.8	0.363406		0	1	1.22271	0.010412
112.715	1837.29	0	34902500	33713.8	0.243504		0	1	0.965943	0.00697669
112.739	1837.26	0	34902500	26575.5	0.190162		0	1	0.761422	0.00544838
112.764	1837.24	0	34902500	30081.3	0.181644		0	1	0.861867	0.00520433
112.788	1837.21	0	34902500	27097.3	0.157478		0	1	0.776371	0.00451195
112.813	1837.19	0	34902500	24359.8	0.17532		0	1	0.697938	0.00502313
112.837	1837.16	0	34902500	26382.2	0.112591		0	1	0.755882	0.00322587
112.862	1837.14	0	34902500	28050.5	0.371024		0	1	0.803681	0.0106303
112.886	1837.11	0	34902500	35273.2	0.923133		0	1	1.01062	0.0264489
112.911	1837.09	0	34902500	56494.4	1.95096		0	1	1.61863	0.0558975
112.936	1837.06	0	34902500	64501	2.6263		0	1	1.84803	0.0752467
112.96	1837.04	0	34902500	83496.3	3.78743		0	1	2.39227	0.108515
112.985	1837.02	0	34902500	91903.5	4.12964		0	1	2.63315	0.118319
113.009	1836.99	0	34902500	116363	6.06528		0	1	3.33394	0.173778
113.034	1836.97	0	34902500	150635	7.84464		0	1	4.31587	0.224759
113.058	1836.94	0	34902500	119681	6.82255		0	1	3.42901	0.195475
113.083	1836.92	0	34902500	139643	7.31913		0	1	4.00094	0.209702
113.108	1836.89	250.437	34902500	150808	7.79518		0.00717533	1	4.32082	0.223342
113.132	1836.87	150.345	34902500	137178	7.59478		0.00430757	1	3.93031	0.2176
113.157	1836.84	106.412	34902500	127136	6.9726		0.00304882	1	3.6426	0.199774
113.182	1836.82	152.671	34902500	113553	6.3498		0.00437423	1	3.25342	0.18193
113.206	1836.79	0	34902500	115647	5.86882		0	1	3.31344	0.168149
113.231	1836.77	0	34902500	115614	6.54016		0	1	3.31248	0.187384
113.256	1836.74	0	34902500	139708	7.57537		0	1	4.00281	0.217044
113.28	1836.72	0	34902500	152402	8.27805		0	1	4.36651	0.237176
113.305	1836.69	0	34902500	150301	7.27113		0	1	4.30632	0.208327
113.33	1836.67	185.184	34902500	157519	6.76092		0.00530575	1	4.51311	0.193709
113.355	1836.65	127.371	34902500	102508	5.88563		0.00364933	1	2.93697	0.168631
113.379	1836.62	66.0082	34902500	138200	6.83823		0.00189122	1	3.95959	0.195924
113.404	1836.6	58.3013	34902500	140117	8.18665		0.0016704	1	4.01453	0.234558
113.429	1836.57	52.9333	34902500	112575	9.09061		0.0015166	1	3.22542	0.260457
113.454	1836.55	49.7022	34902500	153623	10.1501		0.00142403	1	4.40148	0.290814
113.479	1836.52	59.4893	34902500	182329	12.333		0.00170444	1	5.22396	0.353357
113.503	1836.5	53.1685	34902500	170372	10.987		0.00152334	1	4.88138	0.314792
113.528	1836.47	59.6209	34902500	172093	10.0525		0.00170821	1	4.93067	0.288017
113.553	1836.45	52.994	34902500	174374	9.07128		0.00151834	1	4.99603	0.259904
113.578	1836.42	51.7601	34902500	187432	9.87936		0.00148299	1	5.37017	0.283056
113.603	1836.4	42.697	34902500	189014	10.1587		0.00122332	1	5.41549	0.291059
113.628	1836.37	121.741	34902500	201275	11.7164		0.00348803	1	5.76678	0.33569
113.653	1836.35	70.8717	34902500	203938	12.523		0.00203056	1	5.84308	0.358798
113.678	1836.32	55.5194	34902500	184947	12.2375		0.0015907	1	5.29895	0.350621
113.702	1836.3	51.3599	34902500	202430	11.6931		0.00147152	1	5.79987	0.335023
113.727	1836.27	51.794	34902500	218569	12.4453		0.00148396	1	6.26228	0.356574
113.752	1836.25	54.9013	34902500	211193	11.4026		0.00157299	1	6.05094	0.326699
113.777	1836.22	98.318	34902500	201121	13.2224		0.00281693	1	5.76236	0.378839
113.802	1836.2	182.094	34902500	190253	11.443		0.00521722	1	5.451	0.327857
113.827	1836.17	57.8453	34902500	186269	10.7977		0.00165734	1	5.33683	0.309368
113.852	1836.15	55.6231	34902500	175307	9.89843		0.00159367	1	5.02278	0.283602
113.877	1836.12	56.5078	34902500	157778	9.33173		0.00161902	1	4.52054	0.267366
113.902	1836.1	56.9977	34902500	166600	10.3555		0.00163306	1	4.77329	0.296698
113.927	1836.07	156.586	34902500	147621	9.87535		0.00448638	1	4.22953	0.282941
113.952	1836.05	430.278	34902500	132500	8.56345		0.012328	1	3.79628	0.245354
113.977	1836.02	0	34902500	128828	8.62639		0	1	3.69108	0.247157
114.003	1836	0	34902500	112404	7.08214		0	1	3.22052	0.202912
114.028	1835.97	236.842	34902500	99612.7	5.4939		0.00678581	1	2.85403	0.157407
114.053	1835.95	376.048	34902500	29661.2	4.86538		0.0107742	1	0.849831	0.139399
114.078	1835.92	0	34902500	73971.4	2.88328		0	1	2.11937	0.0826097
114.103	1835.9	0	34902500	64219.9	2.56429		0	1	1.83998	0.0734702
114.128	1835.87	0	34902500	56096.4	1.88977		0	1	1.60723	0.0541443
114.153	1835.85	0	34902500	40045.8	0.814322		0	1	1.14736	0.0233313
114.179	1835.82	0	34902500	27872.8	0.30762		0	1	0.79859	0.0088137
114.204	1835.8	0	34902500	22341.8	0.157964		0	1	0.64012	0.00452586
114.229	1835.77	0	34902500	22041.5	0.129113		0	1	0.631515	0.00369926
114.254	1835.75	0	34902500	28276.9	0.1472		0	1	0.810168	0.00421745
114.279	1835.72	0	34902500	23599	0.12076		0	1	0.676141	0.00345993
114.305	1835.7	0	34902500	24177.3	0.102256		0	1	0.692709	0.00292977
114.33	1835.67	0	34902500	22394	0.09079		0	1	0.641615	0.00260125
114.355	1835.64	0	34902500	21499.4	0.0980748		0	1	0.615985	0.00280996
114.38	1835.62	0	34902500	20859.9	0.105954		0	1	0.597663	0.00303571
114.406	1835.59	0	34902500	21951.4	0.215798		0	1	0.628936	0.00618288
114.431	1835.57	0	34902500	27438.8	0.847566		0	1	0.786156	0.0242838
114.456	1835.54	0	34902500	50948.6	2.36004		0	1	1.45974	0.067618
114.482	1835.52	0	34902500	78226.3	4.04509		0	1	2.24128	0.115897
114.507	1835.49	0	34902500	88770.5	3.5548		0	1	2.54338	0.101849
114.533	1835.47	0	34902500	56788.8	1.53819		0	1	1.62707	0.0440712
114.558	1835.44	0	34902500	37387.5	0.572914		0	1	1.0712	0.0164147
114.583	1835.42	0	34902500	28244.7	0.235044		0	1	0.809246	0.00673429
114.609	1835.39	0	34902500	29033.6	0.212913		0	1	0.831848	0.00610022
114.634	1835.37	0	34902500	23273.3	0.107959		0	1	0.666809	0.00309316
114.66	1835.34	0	34902500	21340.5	0.122337		0	1	0.611433	0.0035051
114.685	1835.31	0	34902500	21082.1	0.157848		0	1	0.604028	0.00452253
114.711	1835.29	0	34902500	19728.8	0.100784		0	1	0.565256	0.0028876
114.736	1835.26	0	34902500	20002.3	0.101922		0	1	0.57309	0.00292018
114.762	1835.24	0	34902500	20798.1	0.107839		0	1	0.595892	0.00308972
114.787	1835.21	0	34902500	22009.1	0.110873		0	1	0.630587	0.00317666
114.813	1835.19	0	34902500	21396.2	0.0969479		0	1	0.613028	0.00277768
114.838	1835.16	0	34902500	21978.6	0.107195		0	1	0.629715	0.00307127
114.864	1835.14	0	34902500	23934.9	0.121763		0	1	0.685766	0.00348865
114.889	1835.11	0	34902500	22691.5	0.112656		0	1	0.65014	0.00322773
114.915	1835.09	0	34902500	24309.7	0.124185		0	1	0.696502	0.00355805
114.941	1835.06	0	34902500	24245.3	0.109489		0	1	0.694659	0.003137
114.966	1835.03	0	34902500	24092.5	0.106391		0	1	0.690279	0.00304823
114.992	1835.01	0	34902500	26020.9	0.14074		0	1	0.745532	0.00403238
115.018	1834.98	0	34902500	24131.5	0.0966793		0	1	0.691398	0.00276998
115.043	1834.96	0	34902500	25163.1	0.113505		0	1	0.720955	0.00325206
115.069	1834.93	0	34902500	26714	0.114977		0	1	0.765389	0.00329423
115.095	1834.91	0	34902500	25944.2	0.111699		0	1	0.743334	0.00320031
115.12	1834.88	0	34902500	25554.2	0.109266		0	1	0.732159	0.00313061
115.146	1834.85	0	34902500	23123	0.101376		0	1	0.662501	0.00290455
115.172	1834.83	0	34902500	22159.9	0.0976583		0	1	0.634909	0.00279803
115.198	1834.8	0	34902500	23084.1	0.0942232		0	1	0.661388	0.00269961
115.223	1834.78	0	34902500	23517.6	0.0914146		0	1	0.673809	0.00261914
115.249	1834.75	0	34902500	22729.6	0.109603		0	1	0.651231	0.00314027
115.275	1834.73	0	34902500	22617.8	0.0876341		0	1	0.648029	0.00251083
115.301	1834.7	0	34902500	20929.4	0.0938359		0	1	0.599652	0.00268852
115.327	1834.67	0	34902500	21107.5	0.0946944		0	1	0.604757	0.00271311
115.352	1834.65	0	34902500	20255	0.0841261		0	1	0.580331	0.00241032
115.378	1834.62	0	34902500	20731.6	0.0963901		0	1	0.593985	0.0027617
115.404	1834.6	0	34902500	20636	0.0974653		0	1	0.591247	0.0027925
115.43	1834.57	0	34902500	21210.4	0.0996958		0	1	0.607703	0.00285641
115.456	1834.54	0	34902500	20030.9	0.103684		0	1	0.57391	0.00297067
115.482	1834.52	0	34902500	19369.6	0.0898711		0	1	0.554964	0.00257492
115.508	1834.49	0	34902500	22024.9	0.101417		0	1	0.63104	0.00290572
115.534	1834.47	0	34902500	23748.4	0.116914		0	1	0.680421	0.00334974
115.56	1834.44	0	34902500	24115.1	0.123917		0	1	0.690927	0.00355039
115.586	1834.41	109.027	3.70701e+07	25080.6	0.397393		0.00277862	1	0.676118	0.0103297
115.612	1834.39	115.332	3.70701e+07	25414.5	0.350398		0.00293932	1	0.68512	0.00910817
115.638	1834.36	112.886	3.70701e+07	25137.1	0.389093		0.00287698	1	0.677643	0.010114
115.664	1834.34	115.428	3.70701e+07	26551.3	0.47284		0.00294177	1	0.715765	0.0122909
115.69	1834.31	106.191	3.70701e+07	30545.9	1.8969		0.00270636	1	0.823452	0.0493074
115.716	1834.28	107.955	3.70701e+07	51958.2	6.36918		0.00275131	1	1.40068	0.165559
115.742	1834.26	87.5129	3.70701e+07	72553.1	13.7877		0.00223033	1	1.95587	0.358394
115.768	1834.23	72.0389	3.70701e+07	108911	17.4017		0.00183596	1	2.93599	0.452334
115.794	1834.21	54.8258	3.70701e+07	89586.6	22.8663		0.00139727	1	2.41506	0.59438
115.82	1834.18	121.699	3.70701e+07	141302	23.3361		0.00341915	1	3.80919	0.606592
115.846	1834.15	88.3183	3.70701e+07	140721	25.5914		0.00245616	1	3.79352	0.665217
115.873	1834.13	69.4897	3.70701e+07	160675	30.6315		0.00190559	1	4.33145	0.796227
115.899	1834.1	57.3642	3.70701e+07	170210	30.0463		0.00161368	1	4.5885	0.781017
115.925	1834.08	44.6413	3.70701e+07	206670	33.7454		0.00126455	1	5.57137	0.877169
115.951	1834.05	38.5047	3.70701e+07	205025	31.5207		0.00109735	1	5.52704	0.819341
115.977	1834.02	53.028	3.70701e+07	202726	28.6977		0.00151697	1	5.46504	0.745961
116.004	1834	39.7949	3.70701e+07	223095	27.2166		0.00113841	1	6.01417	0.707461
116.03	1833.97	31.4363	3.70701e+07	201972	23.7001		0.000899293	1	5.44474	0.616055
116.056	1833.94	27.4713	3.70701e+07	187996	22.1029		0.000785869	1	5.06796	0.574537
116.082	1833.92	26.2618	3.70701e+07	213678	24.4103		0.000751269	1	5.76029	0.634515
116.109	1833.89	25.8908	3.70701e+07	204771	24.7286		0.000740655	1	5.52017	0.642789
116.135	1833.86	23.9457	3.70701e+07	195020	24.2962		0.000685012	1	5.25732	0.631549
116.161	1833.84	24.2106	3.70701e+07	192194	24.3893		0.000692588	1	5.18114	0.63397
116.188	1833.81	24.2646	3.70701e+07	200143	26.0689		0.000694133	1	5.39541	0.677628
116.214	1833.79	24.5525	3.70701e+07	190964	26.777		0.00070237	1	5.14798	0.696036
116.24	1833.76	24.1282	3.70701e+07	195155	27.8632		0.000690232	1	5.26095	0.724269
116.267	1833.73	25.1953	3.70701e+07	195908	29.4049		0.000720759	1	5.28125	0.764344
116.293	1833.71	24.412	3.70701e+07	196293	29.1392		0.000698352	1	5.29162	0.757437
116.32	1833.68	25.3767	3.70701e+07	191050	31.7536		0.000725949	1	5.15029	0.825396
116.346	1833.65	25.7587	3.70701e+07	190405	31.0921		0.000736877	1	5.13291	0.808201
116.373	1833.63	24.8813	3.70701e+07	200422	33.6639		0.000711776	1	5.40294	0.875052
116.399	1833.6	24.9294	3.70701e+07	200399	32.9535		0.000713151	1	5.40232	0.856585
116.425	1833.57	25.0148	3.70701e+07	209538	32.623		0.000715595	1	5.6487	0.847994
116.452	1833.55	25.5109	3.70701e+07	200172	32.5898		0.000729787	1	5.39622	0.847132
116.478	1833.52	26.4151	3.70701e+07	215411	32.6477		0.000755652	1	5.80702	0.848635
116.505	1833.49	22.3079	3.70701e+07	192986	28.828		0.000638158	1	5.20248	0.749347
116.532	1833.47	23.681	3.70701e+07	192943	33.8434		0.000677439	1	5.20132	0.879717
116.558	1833.44	22.8585	3.70701e+07	189651	33.9117		0.000653911	1	5.11259	0.881492
116.585	1833.42	22.8665	3.70701e+07	191285	32.8072		0.000654138	1	5.15662	0.852782
116.611	1833.39	21.6656	3.70701e+07	197713	30.8328		0.000619786	1	5.32992	0.80146
116.638	1833.36	22.4172	3.70701e+07	198807	28.9834		0.000641285	1	5.3594	0.753388
116.665	1833.34	22.0577	3.70701e+07	214361	32.9354		0.000631003	1	5.77872	0.856114
116.691	1833.31	21.0996	3.70701e+07	195064	34.966		0.000603594	1	5.25851	0.908899
116.718	1833.28	21.5399	3.70701e+07	178580	36.5773		0.000616189	1	4.81412	0.950782
116.745	1833.26	21.6741	3.70701e+07	206203	37.5409		0.000620028	1	5.55878	0.975828
116.771	1833.23	20.8098	3.70701e+07	189518	33.5185		0.000595303	1	5.10901	0.87127
116.798	1833.2	19.494	3.70701e+07	191060	35.0955		0.000557661	1	5.15056	0.912264
116.825	1833.18	20.7949	3.70701e+07	201829	33.7981		0.000594876	1	5.44087	0.878539
116.851	1833.15	21.1707	3.70701e+07	203889	32.2843		0.000605628	1	5.49641	0.83919
116.878	1833.12	22.6018	3.70701e+07	205367	31.4212		0.000646568	1	5.53624	0.816755
116.905	1833.1	23.3423	3.70701e+07	206603	31.9763		0.000667749	1	5.56958	0.831183
116.932	1833.07	24.9434	3.70701e+07	224706	30.2513		0.000713552	1	6.05759	0.786345
116.959	1833.04	43.2042	3.70701e+07	187068	24.2155		0.00123594	1	5.04296	0.629452
116.985	1833.01	41.8179	3.70701e+07	194329	24.6246		0.00119277	1	5.23868	0.640085
117.012	1832.99	49.6356	3.70701e+07	210026	25.7527		0.00141289	1	5.66185	0.669409
117.039	1832.96	29.6822	3.70701e+07	207341	30.3192		0.000834433	1	5.58947	0.788108
117.066	1832.93	125.622	3.70701e+07	201793	29.5021		0.00359117	1	5.43989	0.766869
117.093	1832.91	73.492	3.70701e+07	195120	25.8148		0.00210238	1	5.26002	0.671023
117.12	1832.88	67.8906	3.70701e+07	200172	26.5757		0.00194214	1	5.39622	0.690801
117.147	1832.85	69.0121	3.70701e+07	183486	26.5201		0.00197422	1	4.94637	0.689357
117.174	1832.83	91.6546	3.70701e+07	196564	24.8602		0.00262195	1	5.29893	0.646209
117.2	1832.8	23.9259	3.70701e+07	205302	23.345		0.000671692	1	5.53451	0.606824
117.227	1832.77	28.2095	3.70701e+07	193360	21.0427		0.000793364	1	5.21256	0.546979
117.254	1832.75	120.397	3.70701e+07	200840	18.8594		0.00342422	1	5.41422	0.490225
117.281	1832.72	82.4992	3.70701e+07	241449	25.2799		0.0023391	1	6.50895	0.657121
117.308	1832.69	41.2453	3.70701e+07	233170	30.3224		0.00117086	1	6.28575	0.788193
117.335	1832.66	31.9214	3.70701e+07	219162	32.7924		0.000909145	1	5.90814	0.852398
117.363	1832.64	93.3322	3.70701e+07	186599	35.1916		0.00266994	1	5.03031	0.914762
117.39	1832.61	79.1566	3.70701e+07	167076	28.7742		0.00225065	1	4.504	0.74795
117.417	1832.58	37.7839	3.70701e+07	165194	27.7485		0.00103446	1	4.45327	0.721287
117.444	1832.56	67.6529	3.70701e+07	158189	26.6859		0.00187016	1	4.26442	0.693666
117.471	1832.53	40.2441	3.70701e+07	164386	23.5916		0.00102565	1	4.43148	0.613234
117.498	1832.5	33.8217	3.70701e+07	198382	27.5616		0.000861969	1	5.34795	0.716429
117.525	1832.47	19.4016	3.70701e+07	183155	26.3223		0.000494464	1	4.93745	0.684214
117.552	1832.45	144.585	3.70701e+07	205579	30.4552		0.00411843	1	5.54196	0.791646
117.579	1832.42	108.523	3.70701e+07	184937	27.8779		0.0030829	1	4.9855	0.724651
117.607	1832.39	47.1199	3.70701e+07	200674	26.6767		0.00132769	1	5.40973	0.693427
117.634	1832.37	30.3062	3.70701e+07	199316	28.9146		0.000856579	1	5.37312	0.751598
117.661	1832.34	62.1216	3.70701e+07	214325	29.0655		0.0017771	1	5.77775	0.755521
117.688	1832.31	31.3233	3.70701e+07	213735	26.688		0.000896062	1	5.76183	0.693722
117.715	1832.28	24.6747	3.70701e+07	211530	25.3776		0.000705865	1	5.7024	0.659659
117.743	1832.26	22.8025	3.70701e+07	208256	27.4366		0.000652308	1	5.61414	0.713179
117.77	1832.23	23.948	3.70701e+07	207463	26.1115		0.000685078	1	5.59274	0.678735
117.797	1832.2	37.7851	3.70701e+07	213335	24.5077		0.00108091	1	5.75106	0.637047
117.825	1832.18	33.7496	3.70701e+07	199671	22.9538		0.00096547	1	5.38269	0.596655
117.852	1832.15	23.7593	3.70701e+07	219704	26.6945		0.000679679	1	5.92274	0.693891
117.879	1832.12	25.7135	3.70701e+07	210170	25.8267		0.000735583	1	5.66574	0.671332
117.907	1832.09	22.4239	3.70701e+07	200646	26.3638		0.000641478	1	5.40899	0.685295
117.934	1832.07	23.2413	3.70701e+07	207601	26.9434		0.000664861	1	5.59647	0.700361
117.961	1832.04	21.603	3.70701e+07	204121	25.263		0.000617993	1	5.50267	0.656681
117.989	1832.01	19.9212	3.70701e+07	196470	23.1626		0.000569884	1	5.29639	0.602082
118.016	1831.98	17.9247	3.70701e+07	217132	29.2725		0.000512769	1	5.85342	0.760901
118.043	1831.96	21.4156	3.70701e+07	211450	30.7281		0.000612633	1	5.70022	0.798738
118.071	1831.93	19.7307	3.70701e+07	184593	28.9969		0.000564435	1	4.97623	0.753738
118.098	1831.9	17.8899	3.70701e+07	198749	29.657		0.000511775	1	5.35784	0.770895
118.126	1831.87	76.2752	3.70701e+07	193326	22.9923		0.00218199	1	5.21164	0.597655
118.153	1831.85	31.446	3.70701e+07	200018	21.0497		0.00089418	1	5.39204	0.54716
118.181	1831.82	52.6273	3.70701e+07	204281	19.0584		0.00149532	1	5.50697	0.495398
118.208	1831.79	24.7135	3.70701e+07	199143	20.4174		0.000701769	1	5.36846	0.530726
118.236	1831.76	42.9024	3.70701e+07	219239	21.9659		0.0012273	1	5.91021	0.570977
118.263	1831.74	32.4763	3.70701e+07	212844	19.0044		0.000929045	1	5.7378	0.493995
118.291	1831.71	21.9099	3.70701e+07	206071	18.5283		0.000626775	1	5.55524	0.48162
118.318	1831.68	20.5109	3.70701e+07	198858	17.759		0.000586753	1	5.36077	0.461623
118.346	1831.65	23.4307	3.70701e+07	197170	17.3183		0.000670278	1	5.31529	0.450169
118.373	1831.63	26.4238	3.70701e+07	210201	19.675		0.000755901	1	5.66657	0.511426
118.401	1831.6	79.374	3.70701e+07	206429	17.536		0.00227064	1	5.56487	0.455826
118.429	1831.57	26.741	3.70701e+07	196734	19.7593		0.000764976	1	5.30352	0.513618
118.456	1831.54	18.1201	3.70701e+07	173327	13.7165		0.00051836	1	4.67252	0.356542
118.484	1831.52	18.6739	3.70701e+07	182093	21.6629		0.000534201	1	4.90883	0.5631
118.511	1831.49	17.9858	3.70701e+07	196268	24.2363		0.000514516	1	5.29097	0.629993
118.539	1831.46	13.9517	3.70701e+07	190765	21.8952		0.000399113	1	5.1426	0.569139
118.567	1831.43	21.3277	3.70701e+07	176272	14.8897		0.00061012	1	4.75191	0.38704
118.594	1831.41	20.8785	3.70701e+07	172961	14.0241		0.000597269	1	4.66265	0.36454
118.622	1831.38	24.2668	3.70701e+07	191382	17.4744		0.000694197	1	5.15925	0.454224
118.65	1831.35	19.6375	3.70701e+07	193205	20.1746		0.000561767	1	5.20839	0.524414
118.677	1831.32	20.7771	3.70701e+07	183110	18.7256		0.000594369	1	4.93624	0.486749
118.705	1831.29	14.6932	3.70701e+07	187180	23.1055		0.000420326	1	5.04598	0.600599
118.733	1831.27	14.6477	3.70701e+07	200218	26.4415		0.000419024	1	5.39743	0.687313
118.761	1831.24	15.2613	3.70701e+07	192908	26.2345		0.000436579	1	5.20038	0.681933
118.788	1831.21	16.0598	3.70701e+07	192757	26.1995		0.000459419	1	5.19632	0.681024
118.816	1831.18	16.8625	3.70701e+07	204891	27.0136		0.000482384	1	5.52341	0.702185
118.844	1831.16	18.085	3.70701e+07	196365	25.1432		0.000517354	1	5.29356	0.653566
118.872	1831.13	18.4319	3.70701e+07	188563	24.3153		0.000527279	1	5.08326	0.632045
118.899	1831.1	16.6944	3.70701e+07	206149	24.6059		0.000477575	1	5.55734	0.6396
118.927	1831.07	15.9761	3.70701e+07	195938	25.2319		0.000457026	1	5.28207	0.655873
118.955	1831.04	16.4264	3.70701e+07	192432	23.4895		0.000469909	1	5.18755	0.610579
118.983	1831.02	17.7233	3.70701e+07	176177	24.1617		0.000507008	1	4.74936	0.628054
119.011	1830.99	17.5599	3.70701e+07	188167	22.5842		0.000497899	1	5.07258	0.587049
119.039	1830.96	123.1	3.70701e+07	184752	20.8939		0.00351287	1	4.9805	0.543111
119.066	1830.93	186.74	3.70701e+07	179535	21.0554		0.0053336	1	4.83988	0.547309
119.094	1830.91	228.06	3.70701e+07	189898	22.4901		0.00651936	1	5.11923	0.584601
119.122	1830.88	149.525	3.70701e+07	188734	19.2109		0.00427498	1	5.08786	0.499363
119.15	1830.85	95.8927	3.70701e+07	168359	16.3693		0.00274319	1	4.53859	0.425501
119.178	1830.82	56.5155	3.70701e+07	205801	22.8491		0.00161673	1	5.54795	0.593933
119.206	1830.79	41.8171	3.70701e+07	203067	24.1589		0.00119626	1	5.47426	0.627979
119.234	1830.77	25.2968	3.70701e+07	196089	24.8202		0.000723661	1	5.28613	0.645169
119.262	1830.74	17.3819	3.70701e+07	178164	20.0296		0.000497241	1	4.80292	0.520644
119.29	1830.71	16.9867	3.70701e+07	177205	15.3681		0.000485935	1	4.77705	0.399474
119.318	1830.68	21.9614	3.70701e+07	166871	18.6977		0.000628248	1	4.49847	0.486024
119.346	1830.65	32.4674	3.70701e+07	181927	22.3221		0.000928789	1	4.90435	0.580234
119.374	1830.63	46.1078	3.70701e+07	173341	16.791		0.001319	1	4.67288	0.43646
119.402	1830.6	31.5956	3.70701e+07	161535	10.787		0.000903851	1	4.35463	0.280394
119.43	1830.57	45.1618	3.70701e+07	183045	14.462		0.00128457	1	4.93449	0.375922
119.458	1830.54	58.9816	3.70701e+07	192604	16.9509		0.00168153	1	5.19218	0.440619
119.486	1830.51	69.0352	3.70701e+07	173794	16.7228		0.00197168	1	4.68511	0.434688
119.514	1830.49	141.646	3.70701e+07	143567	8.29247		0.00405205	1	3.87025	0.215552
119.542	1830.46	22.0924	3.70701e+07	176911	12.6655		0.00056304	1	4.76914	0.329225
119.57	1830.43	61.0688	3.70701e+07	311195	24.389		0.00165755	1	8.38915	0.633962
119.598	1830.4	60.8051	3.70701e+07	203614	23.065		0.00164392	1	5.48899	0.599547
119.626	1830.37	18.8488	3.70701e+07	197550	24.8189		0.000539206	1	5.32551	0.645136
119.654	1830.35	15.4587	3.70701e+07	167094	17.0086		0.000442225	1	4.5045	0.442117
119.682	1830.32	18.6072	3.70701e+07	172057	16.4374		0.000532295	1	4.63829	0.427271
119.71	1830.29	25.6947	3.70701e+07	142627	9.78521		0.000735046	1	3.8449	0.254354
119.738	1830.26	48.1089	3.70701e+07	128414	4.08831		0.00137625	1	3.46176	0.10627
119.766	1830.23	216.211	3.70701e+07	140503	4.74092		0.00618513	1	3.78767	0.123234
119.794	1830.21	11.9395	3.70701e+07	195798	12.6584		0.000304287	1	5.27829	0.32904
119.823	1830.18	23.3559	3.70701e+07	149435	8.2561		0.000595241	1	4.02845	0.214607
119.851	1830.15	64.497	3.70701e+07	158590	6.36576		0.00164375	1	4.27525	0.16547
119.879	1830.12	56.831	3.70701e+07	117643	4.8241		0.00144838	1	3.17139	0.125396
119.907	1830.09	86.119	3.70701e+07	151047	6.28494		0.0021948	1	4.0719	0.163369
119.935	1830.06		3.70701e+07	551892	7.20488			1	14.8778	0.203716
119.963	1830.04		3.70701e+07		0.482305			1		0.0125369
119.992	1830.01		3.70701e+07	19374.1	0.247206			1	0.522285	0.0064258
120.02	1829.98	231.305	3.70701e+07	79627.6	5.77684		0.00589496	1	2.14659	0.150162
120.048	1829.95	142.268	3.70701e+07	50344.3	2.83297		0.0036258	1	1.35717	0.0736396
120.076	1829.92	231.553	3.70701e+07	524213	15.7824		0.00590129	1	14.1316	0.424575
120.104	1829.9		3.70701e+07	259844	12.1023			1	7.00484	0.314585
120.133	1829.87	196.943	3.70701e+07	143991	17.9854		0.00501924	1	3.88167	0.475157
120.161	1829.84	77.9139	3.70701e+07	124427	11.9102		0.00198569	1	3.35428	0.3164
120.189	1829.81	50.7844	3.70701e+07	53317.6	5.96861		0.00129428	1	1.43733	0.155147
120.217	1829.78	92.4144	3.70701e+07	40953.6	1.41748		0.00235525	1	1.10402	0.0368457
120.246	1829.75	107.757	3.70701e+07	37880.4	0.569691		0.00274626	1	1.02117	0.0148084
120.274	1829.73	131.574	3.70701e+07	38347.5	0.505937		0.00335326	1	1.03377	0.0131512
120.302	1829.7	119.841	3.70701e+07	36491.7	0.492897		0.00305423	1	0.983737	0.0128122
120.33	1829.67	124.116	3.70701e+07	35440.6	0.457233		0.00316317	1	0.955402	0.0118852
120.359	1829.64	130.56	3.70701e+07	35471.8	0.527813		0.00332741	1	0.956244	0.0137198
120.387	1829.61	136.49	3.70701e+07	34883.2	0.571888		0.00347853	1	0.940374	0.0148655
120.415	1829.58	129.956	3.70701e+07	31687	0.451536		0.00331201	1	0.854213	0.0117371
120.443	1829.56	129.752	3.70701e+07	25807.1	0.324367		0.00330682	1	0.695705	0.00843152
120.472	1829.53	120.927	3.70701e+07	22536.8	0.265285		0.00308192	1	0.607542	0.00689574
120.5	1829.5	107.715	3.70701e+07	20372.4	0.277889		0.00274519	1	0.549196	0.00722338
120.528	1829.47	117.527	3.70701e+07	20842.5	0.237746		0.00299527	1	0.561868	0.0061799
120.557	1829.44	120.648	3.70701e+07	20485.1	0.258094		0.00307479	1	0.552234	0.00670884
120.585	1829.41	125.281	3.70701e+07	18803	0.208532		0.00319287	1	0.506888	0.00542052
120.613	1829.39	127.8	3.70701e+07	19551.5	0.223097		0.00325707	1	0.527065	0.00579913
120.642	1829.36	130.335	3.70701e+07	18672.8	0.192584		0.00332168	1	0.503377	0.00500597
120.67	1829.33	144.57	3.70701e+07	17831.1	0.170159		0.00368446	1	0.480688	0.00442308
120.698	1829.3	141.213	3.70701e+07	15138.1	0.132329		0.00359891	1	0.408092	0.00343972
120.727	1829.27	148.653	3.70701e+07	16203.7	0.171083		0.00378852	1	0.436816	0.00444709
120.755	1829.24	122.866	3.70701e+07	18988.8	0.267709		0.00313132	1	0.511897	0.00695876
120.784	1829.22	117.491	3.70701e+07	18718.1	0.224689		0.00299434	1	0.504598	0.00584051
120.812	1829.19	119.945	3.70701e+07	18090.7	0.190796		0.00305688	1	0.487685	0.00495951
120.84	1829.16	125.849	3.70701e+07	18077.4	0.188697		0.00320735	1	0.487327	0.00490494
120.869	1829.13	128.036	3.70701e+07	16756	0.18479		0.00326309	1	0.451704	0.0048034
120.897	1829.1	137.547	3.70701e+07	15991	0.151607		0.00350547	1	0.431083	0.00394084
120.925	1829.07	150.331	3.70701e+07	15246.5	0.144668		0.00383128	1	0.411012	0.00376045
120.954	1829.05	167.323	3.70701e+07	17863	0.165448		0.00426434	1	0.481548	0.00430062
120.982	1829.02	147.263	3.70701e+07	14770.5	0.131701		0.0037531	1	0.398182	0.0034234
121.011	1828.99	160.319	3.70701e+07	17221.5	0.455863		0.00408585	1	0.464254	0.0118496
121.039	1828.96	144.885	3.70701e+07	20756.7	0.192243		0.00369251	1	0.559556	0.00499713
121.067	1828.93	102.953	3.70701e+07	20441.1	0.233131		0.00262382	1	0.551049	0.00605996
121.096	1828.9	125.63	3.70701e+07	19641.2	0.197907		0.00320177	1	0.529484	0.00514434
121.124	1828.88	122.845	3.70701e+07	17549.7	0.175171		0.00313079	1	0.473102	0.00455335
121.153	1828.85	153.431	3.70701e+07	17960.3	0.213775		0.00391029	1	0.484172	0.00555682
121.181	1828.82	141.665	3.70701e+07	20961.3	0.18661		0.00361044	1	0.565072	0.0048507
121.21	1828.79	140.303	3.70701e+07	20258.4	0.197244		0.00357571	1	0.546123	0.0051271
121.238	1828.76	134.245	3.70701e+07	17999.6	0.187068		0.00342133	1	0.485231	0.00486261
121.266	1828.73	132.798	3.70701e+07	17994.3	0.213635		0.00338444	1	0.485088	0.00555317
121.295	1828.71	124.85	3.70701e+07	20146.3	0.280202		0.00318189	1	0.5431	0.00728349
121.323	1828.68	124.054	3.70701e+07	19284.4	0.228483		0.00316161	1	0.519865	0.00593914
121.352	1828.65	113.838	3.70701e+07	19151.7	0.272487		0.00290124	1	0.516289	0.00708295
121.38	1828.62	110.388	3.70701e+07	19880.5	0.297047		0.00281331	1	0.535936	0.00772137
121.409	1828.59	113.882	3.70701e+07	23152.1	0.338163		0.00290236	1	0.624131	0.00879011
121.437	1828.56	112.419	3.70701e+07	24532.8	0.516757		0.00286506	1	0.661352	0.0134325
121.465	1828.53	104.763	3.70701e+07	21021	0.255928		0.00266996	1	0.566681	0.00665252
121.494	1828.51	110.047	3.70701e+07	21729.1	0.272311		0.00280462	1	0.58577	0.00707839
121.522	1828.48	98.31	3.70701e+07	22045.7	0.287902		0.0025055	1	0.594303	0.00748366
121.551	1828.45	101.063	3.70701e+07	22634	0.332955		0.00257567	1	0.610165	0.00865474
121.579	1828.42	104.6	3.70701e+07	19955.5	0.283213		0.00266579	1	0.537957	0.00736176
121.608	1828.39	105.869	3.70701e+07	19153.8	0.285228		0.00269814	1	0.516344	0.00741413
121.636	1828.36	109.49	3.70701e+07	20629.8	0.352964		0.00279042	1	0.556134	0.00917487
121.665	1828.34	108.958	3.70701e+07	20539.3	0.298087		0.00277687	1	0.553696	0.00774839
121.693	1828.31	111.124	3.70701e+07	19455.6	0.314711		0.00283208	1	0.524482	0.00818051
121.721	1828.28	113.423	3.70701e+07	20243.4	0.296989		0.00289067	1	0.545717	0.00771986
121.75	1828.25	108.854	3.70701e+07	19342.7	0.334943		0.00277421	1	0.521436	0.00870643
121.778	1828.22	115.1	3.70701e+07	19487.9	0.386871		0.0029334	1	0.525352	0.0100562
121.807	1828.19	125.201	3.70701e+07	21964.6	0.309526		0.00319084	1	0.592118	0.00804575
121.835	1828.16	115.266	3.70701e+07	18755.5	0.330956		0.00293763	1	0.505609	0.00860278
121.864	1828.14	118.725	3.70701e+07	20338.2	0.293726		0.00302578	1	0.548275	0.00763503
121.892	1828.11	117.72	3.70701e+07	19003.6	0.314235		0.00300017	1	0.512296	0.00816816
121.921	1828.08	115.749	3.70701e+07	18545.4	0.290662		0.00294994	1	0.499944	0.0075554
121.949	1828.05	118.998	3.70701e+07	20109.6	0.525029		0.00303274	1	0.542112	0.0136475
121.977	1828.02	121.5	3.70701e+07	16220	0.245973		0.0030965	1	0.437255	0.00639376
122.006	1827.99	126.497	3.70701e+07	19251.4	0.341375		0.00322387	1	0.518976	0.00887361
122.034	1827.97	121.531	3.70701e+07	16617.1	0.215068		0.00309731	1	0.447961	0.00559042
122.063	1827.94	133.134	3.70701e+07	17270.9	0.184764		0.00339302	1	0.465585	0.00480271
122.091	1827.91	144.979	3.70701e+07	26271.2	0.865518		0.00369488	1	0.708214	0.0224981
122.12	1827.88	147.335	3.70701e+07	22077.2	0.571429		0.00375493	1	0.595153	0.0148536
122.148	1827.85	176.257	3.70701e+07	50649.6	0.642404		0.00449203	1	1.3654	0.0166985
122.177	1827.82	155.373	3.70701e+07	57004.4	1.96885		0.00395978	1	1.53671	0.0511779
122.205	1827.8	181.348	3.70701e+07	88814	5.68203		0.00462178	1	2.39423	0.147697
122.233	1827.77	107.756	3.70701e+07	147715	11.2317		0.00274625	1	3.98206	0.291955
122.262	1827.74	73.3391	3.70701e+07	151243	8.85781		0.0018691	1	4.07719	0.230248
122.29	1827.71	76.6908	3.70701e+07	229401	18.8498		0.00195452	1	6.18416	0.489978
122.319	1827.68	68.2719	3.70701e+07	162988	13.3721		0.00173996	1	4.39379	0.34759
122.347	1827.65	55.7575	3.70701e+07	140539	11.804		0.00142102	1	3.78863	0.306829
122.375	1827.62	79.2969	3.70701e+07	172145	14.3729		0.00202094	1	4.64065	0.373606
122.404	1827.6	85.3267	3.70701e+07	148147	9.36818		0.00217461	1	3.99372	0.243514
122.432	1827.57	96.8761	3.70701e+07	141280	8.98482		0.00246895	1	3.80859	0.233549
122.461	1827.54	143.426	3.70701e+07	155625	8.38428		0.0036553	1	4.19531	0.217939
122.489	1827.51	100.897	3.70701e+07	129571	8.95173		0.00257144	1	3.49295	0.232689
122.517	1827.48	136.749	3.70701e+07	165006	7.77504		0.00348515	1	4.44821	0.202102
122.546	1827.45	143.876	3.70701e+07	128977	9.6105		0.00366678	1	3.47694	0.249813
122.574	1827.43	110.62	3.70701e+07	142726	8.70432		0.00281922	1	3.84757	0.226258
122.603	1827.4	93.3938	3.70701e+07	111460	10.5069		0.00238021	1	3.00472	0.273114
122.631	1827.37	77.1124	3.70701e+07	132466	13.799		0.00196526	1	3.57099	0.358687
122.659	1827.34	45.9403	3.70701e+07	102225	8.81749		0.00117082	1	2.75578	0.2292
122.688	1827.31	76.6626	3.70701e+07	119310	12.5128		0.0019538	1	3.21633	0.325254
122.716	1827.28	74.5227	3.70701e+07	113173	12.4076		0.00189926	1	3.05089	0.32252
122.744	1827.26	72.3519	3.70701e+07	110639	10.8599		0.00184394	1	2.9826	0.282291
122.773	1827.23	93.5579	3.70701e+07	91220.5	9.40869		0.00238439	1	2.45911	0.244567
122.801	1827.2	85.5966	3.70701e+07	95075.6	9.3791		0.00218149	1	2.56303	0.243798
122.829	1827.17	80.1298	3.70701e+07	100581	11.0573		0.00204216	1	2.71145	0.287422
122.858	1827.14	73.2862	3.70701e+07	93050.9	9.74669		0.00186775	1	2.50845	0.253353
122.886	1827.11	110.487	3.70701e+07	45658.8	2.97022		0.00281584	1	1.23086	0.0772071
122.914	1827.09	99.7257	3.70701e+07	52725.4	2.79927		0.00254158	1	1.42136	0.0727635
122.943	1827.06	122.862	3.70701e+07	23759	0.99647		0.00313122	1	0.640492	0.025902
122.971	1827.03	115.434	3.70701e+07	31060	2.19616		0.00294192	1	0.83731	0.0570864
122.999	1827	109.673	3.70701e+07	91794.4	8.75007		0.00279509	1	2.47458	0.227447
123.028	1826.97	64.3185	3.70701e+07	150146	13.5106		0.0016392	1	4.04761	0.35119
123.056	1826.94	114.036	3.70701e+07	35521.5	1.17857		0.0029063	1	0.957583	0.0306355
123.084	1826.92	135.154	3.70701e+07	51531.8	2.03873		0.00344449	1	1.38919	0.0529941
123.113	1826.89	127.304	3.70701e+07	21896.1	1.1402		0.00324444	1	0.590273	0.0296382
123.141	1826.86	139.068	3.70701e+07	28965.8	2.56348		0.00354425	1	0.780855	0.0666346
123.169	1826.83	120.591	3.70701e+07	31276.5	2.76677		0.00307333	1	0.843146	0.0719188
123.197	1826.8	111.235	3.70701e+07	26543.6	1.44742		0.00283491	1	0.715558	0.0376238
123.226	1826.77	116.412	3.70701e+07	22989.9	0.60711		0.00296684	1	0.619758	0.0157811
123.254	1826.75	117.24	3.70701e+07	23918.9	0.261579		0.00298794	1	0.644802	0.00679942
123.282	1826.72	115.102	3.70701e+07	19802.7	0.289093		0.00293347	1	0.533837	0.0075146
123.31	1826.69	126.671	3.70701e+07	18014.4	0.256231		0.00322831	1	0.485628	0.0066604
123.338	1826.66	139.479	3.70701e+07	17633.5	0.232256		0.00355472	1	0.475362	0.00603721
123.367	1826.63	140.856	3.70701e+07	16484.2	0.481027		0.00358981	1	0.444379	0.0125037
123.395	1826.61	154.205	3.70701e+07	17142	0.70992		0.00393002	1	0.462111	0.0184535
123.423	1826.58	162.916	3.70701e+07	24535.7	2.71083		0.00415203	1	0.661429	0.0704647
123.451	1826.55	138.693	3.70701e+07	65192.1	7.50419		0.00353468	1	1.75744	0.195062
123.479	1826.52	94.8784	3.70701e+07	165547	7.98426		0.00241804	1	4.46278	0.207541
123.508	1826.49	74.8279	3.70701e+07	96039.1	11.2797		0.00190704	1	2.589	0.293201
123.536	1826.46	79.687	3.70701e+07	83344.4	4.72519		0.00203088	1	2.24679	0.122825
123.564	1826.44	153.917	3.70701e+07	67927.5	2.77705		0.00392267	1	1.83118	0.0721858
123.592	1826.41	149.731	3.70701e+07	74840.2	2.09412		0.003816	1	2.01753	0.054434
123.62	1826.38	126.122	3.70701e+07	29782.6	8.3998		0.00321431	1	0.802875	0.218342
123.648	1826.35	135.808	3.70701e+07	34896.6	3.3615		0.00346116	1	0.940737	0.087378
123.676	1826.32	116.199	3.70701e+07	22265.4	1.01447		0.0029614	1	0.600226	0.0263699
123.705	1826.3	116.142	3.70701e+07	18937.4	0.788721		0.00295997	1	0.510512	0.0205018
123.733	1826.27	132.653	3.70701e+07	18194.8	0.694874		0.00338074	1	0.490493	0.0180624
123.761	1826.24	131.357	3.70701e+07	19919	0.69518		0.00334772	1	0.536972	0.0180703
123.789	1826.21	116.849	3.70701e+07	24922	0.561214		0.00297798	1	0.671844	0.014588
123.817	1826.18	112.077	3.70701e+07	26384	0.361736		0.00285635	1	0.711255	0.00940288
123.845	1826.15	105.18	3.70701e+07	43009.5	0.463166		0.00268058	1	1.15944	0.0120394
123.873	1826.13	115.551	3.70701e+07	29032.5	0.356339		0.00294491	1	0.782653	0.00926258
123.901	1826.1	112.24	3.70701e+07	21922.2	0.303425		0.00286052	1	0.590975	0.00788716
123.929	1826.07	127.409	3.70701e+07	18023.8	0.29295		0.00324709	1	0.485882	0.00761487
123.957	1826.04	141.402	3.70701e+07	19272.1	0.229541		0.00360373	1	0.519534	0.00596663
123.985	1826.01	133.087	3.70701e+07	14853	0.22273		0.00339183	1	0.400404	0.00578958
124.014	1825.99	131.749	3.70701e+07	14183.3	0.215669		0.00335771	1	0.382351	0.00560604
124.042	1825.96	127.52	3.70701e+07	16067.9	0.270313		0.00324994	1	0.433156	0.00702644
124.07	1825.93	121.396	3.70701e+07	16191.7	0.383792		0.00309386	1	0.436494	0.00997619
124.098	1825.9	123.263	3.70701e+07	18633.7	0.642044		0.00314144	1	0.502323	0.0166891
124.126	1825.87	120.689	3.70701e+07	24999	1.53194		0.00307585	1	0.673919	0.0398209
124.154	1825.85	113.695	3.70701e+07	42761.8	5.07441		0.00289759	1	1.15277	0.131903
124.182	1825.82	70.2483	3.70701e+07	97074.9	20.8806		0.00179033	1	2.61693	0.542764
124.21	1825.79	38.0675	3.70701e+07	132633	21.9611		0.000970176	1	3.5755	0.57085
124.238	1825.76	230.01	3.70701e+07	129629	18.231		0.00652203	1	3.49452	0.473892
124.266	1825.73	256.852	3.70701e+07	131727	21.405		0.00728262	1	3.55108	0.556396
124.294	1825.71	157.723	3.70701e+07	156570	28.1354		0.00445331	1	4.22078	0.731344
124.322	1825.68	103.668	3.70701e+07	140735	28.0649		0.00289801	1	3.79392	0.729513
124.35	1825.65	75.7118	3.70701e+07	109791	18.2571		0.00208533	1	2.95972	0.47457
124.378	1825.62	75.1871	3.70701e+07	73624.6	8.28828		0.0019162	1	1.98476	0.215443
124.406	1825.59	103.55	3.70701e+07	32308.2	2.159		0.00263905	1	0.870959	0.0561206
124.434	1825.57	130.743	3.70701e+07	25471.5	2.10161		0.00333207	1	0.686656	0.0546288
124.462	1825.54	107.378	3.70701e+07	26134	1.52764		0.00273661	1	0.704517	0.0397092
124.49	1825.51	97.8747	3.70701e+07	21612.7	0.593318		0.0024944	1	0.582632	0.0154226
124.518	1825.48	103.911	3.70701e+07	20346.8	0.453547		0.00264823	1	0.548507	0.0117894
124.546	1825.45	102.922	3.70701e+07	20388.8	0.441191		0.00262303	1	0.549639	0.0114682
124.574	1825.43	101.33	3.70701e+07	20050.1	0.376737		0.00258246	1	0.540507	0.00979279
124.602	1825.4	107.608	3.70701e+07	19837	0.283274		0.00274245	1	0.534764	0.00736335
124.63	1825.37	118.494	3.70701e+07	18282	0.251235		0.0030199	1	0.492843	0.00653054
124.658	1825.34	125.631	3.70701e+07	17866.2	0.226191		0.0032018	1	0.481635	0.00587955
124.686	1825.31	139.137	3.70701e+07	17269.7	0.197531		0.00354599	1	0.465554	0.00513458
124.714	1825.29	123.551	3.70701e+07	15139.8	0.235963		0.0031488	1	0.408137	0.00613356
124.742	1825.26	113.56	3.70701e+07	17468.9	0.268922		0.00289415	1	0.470924	0.0069903
124.77	1825.23	114.231	3.70701e+07	16800.8	0.236907		0.00291125	1	0.452913	0.00615811
124.798	1825.2	120.37	3.70701e+07	18334.8	0.238459		0.00306772	1	0.494265	0.00619846
124.826	1825.17	114.111	3.70701e+07	17244	0.224372		0.00290821	1	0.464861	0.00583228
124.854	1825.15	109.755	3.70701e+07	19423.7	0.266988		0.00279718	1	0.523621	0.00694001
124.882	1825.12	118.199	3.70701e+07	19467.8	0.445421		0.00301237	1	0.524809	0.0115782
124.91	1825.09	121.038	3.70701e+07	18584.2	0.346889		0.00308473	1	0.50099	0.00901695
124.937	1825.06	120.35	3.70701e+07	17922.7	0.255676		0.0030672	1	0.483156	0.00664598
124.965	1825.03	124.076	3.70701e+07	17834.3	0.243226		0.00316217	1	0.480774	0.00632236
124.993	1825.01	127.312	3.70701e+07	17714.1	0.35456		0.00324463	1	0.477535	0.00921634
125.021	1824.98	123.813	3.70701e+07	17476.9	0.554392		0.00315546	1	0.471138	0.0144107
125.049	1824.95	123.125	3.70701e+07	16439.8	0.300142		0.00313794	1	0.44318	0.00780182
125.077	1824.92	127.927	3.70701e+07	16820.8	0.216929		0.0032603	1	0.453453	0.0056388
125.105	1824.89	133.219	3.70701e+07	16055.4	0.19809		0.00339518	1	0.43282	0.00514911
125.133	1824.87	135.439	3.70701e+07	17348.8	0.174517		0.00345176	1	0.467685	0.00453636
125.161	1824.84	141.761	3.70701e+07	15837	0.190271		0.00361287	1	0.426931	0.00494585
125.189	1824.81	152.343	3.70701e+07	15832.3	0.173369		0.00388257	1	0.426805	0.00450651
125.217	1824.78	144.588	3.70701e+07	14985.1	0.174694		0.00368492	1	0.403965	0.00454096
125.245	1824.75	147.772	3.70701e+07	15200.5	0.190141		0.00376608	1	0.409774	0.00494249
125.273	1824.73	145.031	3.70701e+07	14704.8	0.161446		0.00369621	1	0.39641	0.00419659
125.301	1824.7	139.716	3.70701e+07	14093.1	0.182266		0.00356076	1	0.379919	0.00473779
125.329	1824.67	148.143	3.70701e+07	14222.9	0.180748		0.00377553	1	0.38342	0.00469831
125.357	1824.64	151.71	3.70701e+07	15989.2	0.20384		0.00386644	1	0.431035	0.00529857
125.385	1824.62	133.848	3.70701e+07	14990.9	0.174575		0.00341121	1	0.404121	0.00453785
125.413	1824.59	139.545	3.70701e+07	13952.6	0.159293		0.00355641	1	0.376132	0.00414062
125.441	1824.56	156.184	3.70701e+07	14634.7	0.16017		0.00398046	1	0.39452	0.00416343
125.469	1824.53	165.763	3.70701e+07	16951.4	0.404998		0.00422459	1	0.456973	0.0105274
125.497	1824.5	170.463	3.70701e+07	75574	2.59436		0.00434437	1	2.03731	0.0674371
125.525	1824.48	220.481	3.70701e+07	551905	2.36334		0.00561912	1	14.8782	0.061432
125.553	1824.45	219.145	3.70701e+07	30860.5	0.628657		0.00558507	1	0.831933	0.0163412
125.581	1824.42	155.176	3.70701e+07	18633.4	0.26468		0.00395476	1	0.502317	0.00688003
125.609	1824.39	130.012	3.70701e+07	17028.9	0.222305		0.00331345	1	0.459063	0.00577854
125.637	1824.36	124.777	3.70701e+07	16733.9	0.228456		0.00318002	1	0.45111	0.00593844
125.665	1824.34	122.944	3.70701e+07	15738.3	0.225388		0.00313331	1	0.424271	0.00585867
125.693	1824.31	132.581	3.70701e+07	17128.4	0.201544		0.00337892	1	0.461746	0.00523889
125.721	1824.28	136.602	3.70701e+07	17671.3	0.196456		0.00348139	1	0.47638	0.00510662
125.749	1824.25	161.432	3.70701e+07	16327.9	0.181661		0.0041142	1	0.440165	0.00472205
125.777	1824.22	146.402	3.70701e+07	18194.5	0.210085		0.00373115	1	0.490484	0.00546089
125.805	1824.2	141.499	3.70701e+07	20020.7	0.215741		0.0036062	1	0.539716	0.00560791
125.833	1824.17	150.97	3.70701e+07	17663.5	0.16464		0.00384757	1	0.47617	0.00427961
125.861	1824.14	144.982	3.70701e+07	15626	0.185411		0.00369497	1	0.421244	0.00481953
125.889	1824.11	150.152	3.70701e+07	15716	0.169069		0.00382672	1	0.423671	0.00439474
125.917	1824.08	135.121	3.70701e+07	15031.7	0.200951		0.00344366	1	0.405223	0.00522348
125.945	1824.06	125.529	3.70701e+07	15383.2	0.199864		0.0031992	1	0.414699	0.0051952
125.973	1824.03	148.405	3.70701e+07	17532.9	0.211464		0.00378219	1	0.47265	0.00549675
126.001	1824	142.485	3.70701e+07	16139.7	0.239718		0.00363134	1	0.435091	0.00623117
126.029	1823.97	134.089	3.70701e+07	17945.8	0.266875		0.00341736	1	0.483779	0.00693709
126.057	1823.94	140.012	3.70701e+07	19377.2	0.580712		0.00356829	1	0.522367	0.0150949
126.085	1823.92	112.956	3.70701e+07	29500.3	3.88609		0.00287876	1	0.795264	0.101014
126.113	1823.89	90.5269	3.70701e+07	63499.7	10.4085		0.00230714	1	1.71182	0.270557
126.141	1823.86	72.8975	3.70701e+07	105278	19.371		0.00185784	1	2.83807	0.503524
126.169	1823.83	50.1971	3.70701e+07	138147	26.4205		0.00127931	1	3.72414	0.686767
126.197	1823.8	39.2774	3.70701e+07	144346	24.1958		0.00100101	1	3.89124	0.62894
126.225	1823.78	33.581	3.70701e+07	171009	31.7054		0.000855835	1	4.61003	0.824142
126.253	1823.75	85.5681	3.70701e+07	199231	34.1834		0.00242369	1	5.37084	0.888555
126.281	1823.72	51.0806	3.70701e+07	193275	37.1796		0.00145739	1	5.21027	0.968208
126.309	1823.69	44.6339	3.70701e+07	204155	32.1039		0.00127684	1	5.50358	0.834501
126.337	1823.66	30.3512	3.70701e+07	215643	32.8331		0.000868251	1	5.81326	0.853456
126.365	1823.63	21.2455	3.70701e+07	209572	31.2468		0.000607766	1	5.64961	0.812223
126.393	1823.61	20.9503	3.70701e+07	184025	32.7543		0.000599323	1	4.96091	0.851407
126.422	1823.58	21.5617	3.70701e+07	212180	34.8249		0.000616813	1	5.71992	0.905229
126.45	1823.55	19.7106	3.70701e+07	212916	34.4859		0.000563859	1	5.73976	0.896417
126.478	1823.52	56.7925	3.70701e+07	210409	36.5772		0.00162466	1	5.67216	0.95078
126.506	1823.49	43.1723	3.70701e+07	193026	26.1051		0.00122606	1	5.20358	0.68191
126.534	1823.47	13.0329	3.70701e+07	181554	25.802		0.000332152	1	4.8943	0.670692
126.562	1823.44	134.21	3.70701e+07	166042	20.7197		0.0038092	1	4.47615	0.538584
126.59	1823.41	187.61	3.70701e+07	153210	19.3425		0.00532247	1	4.1302	0.502785
126.618	1823.38	189.689	3.70701e+07	150167	21.7929		0.0053759	1	4.04817	0.566479
126.646	1823.35	31.62	3.70701e+07	164157	24.7846		0.000805858	1	4.42532	0.644246
126.675	1823.33	27.4565	3.70701e+07	174417	26.2015		0.000699747	1	4.7019	0.681076
126.703	1823.3	28.5288	3.70701e+07	192209	24.5752		0.000727077	1	5.18154	0.638802
126.731	1823.27	32.5116	3.70701e+07	187074	23.4796		0.000828582	1	5.0431	0.610323
126.759	1823.24	25.4695	3.70701e+07	195052	26.0385		0.000649109	1	5.25819	0.676839
126.787	1823.21	103.763	3.70701e+07	205815	27.1404		0.00294939	1	5.54832	0.705481
126.815	1823.18	64.5348	3.70701e+07	187295	21.202		0.00184117	1	5.04906	0.55112
126.844	1823.16	72.4214	3.70701e+07	177660	17.1235		0.00205581	1	4.78932	0.445104
126.872	1823.13	47.672	3.70701e+07	157339	17.0561		0.00132437	1	4.24153	0.443353
126.9	1823.1	55.1195	3.70701e+07	127383	12.1905		0.00140476	1	3.43398	0.316877
126.928	1823.07	81.0294	3.70701e+07	43977.9	9.47045		0.00206509	1	1.18555	0.246173
126.956	1823.04	90.4512	3.70701e+07	85553	8.70367		0.00230521	1	2.30632	0.226241
126.985	1823.02	95.109	3.70701e+07	90110	10.4754		0.00242392	1	2.42917	0.272294
127.013	1822.99	95.2869	3.70701e+07	78686.8	10.247		0.00242845	1	2.12123	0.266359
127.041	1822.96	97.9597	3.70701e+07	68917.5	9.40021		0.00249657	1	1.85787	0.244347
127.069	1822.93	107.341	3.70701e+07	52370.2	5.38807		0.00273566	1	1.41179	0.140056
127.097	1822.9	148.362	3.70701e+07	31830	1.7634		0.00378112	1	0.858068	0.0458374
127.126	1822.87	140.512	3.70701e+07	21524.6	0.572716		0.00358106	1	0.580257	0.014887
127.154	1822.85	145.487	3.70701e+07	20189.1	0.372129		0.00370783	1	0.544254	0.00967304
127.182	1822.82	129.106	3.70701e+07	18594	0.253689		0.00329035	1	0.501255	0.00659432
127.21	1822.79	147.77	3.70701e+07	18675.1	0.223857		0.00376601	1	0.503439	0.00581887
127.239	1822.76	136.727	3.70701e+07	18619.5	0.222152		0.00348458	1	0.501941	0.00577457
127.267	1822.73	143.857	3.70701e+07	21355.9	0.244908		0.00366629	1	0.57571	0.00636608
127.295	1822.7	140.93	3.70701e+07	18827.3	0.252632		0.00359169	1	0.507543	0.00656687
127.323	1822.68	144.189	3.70701e+07	18829.4	0.266717		0.00367476	1	0.5076	0.00693298
127.352	1822.65	134.657	3.70701e+07	16966.7	0.191248		0.00343184	1	0.457387	0.00497126
127.38	1822.62	140.27	3.70701e+07	17219.6	0.189728		0.00357488	1	0.464204	0.00493174
127.408	1822.59	130.134	3.70701e+07	18323.3	0.205162		0.00331656	1	0.493956	0.00533294
127.436	1822.56	137.668	3.70701e+07	22069	0.246732		0.00350858	1	0.594931	0.00641349
127.465	1822.54	141.193	3.70701e+07	20409.1	0.466972		0.0035984	1	0.550185	0.0121384
127.493	1822.51	145.119	3.70701e+07	30877.8	0.997406		0.00369846	1	0.832399	0.0259263
127.521	1822.48	155.431	3.70701e+07	31044.2	1.44387		0.00396126	1	0.836886	0.0375315
127.55	1822.45	151.17	3.70701e+07	74071.2	4.54652		0.00385268	1	1.9968	0.118181
127.578	1822.42	103.384	3.70701e+07	115326	11.7036		0.0026348	1	3.10894	0.304219
127.606	1822.39	92.8055	3.70701e+07	93074.2	10.7697		0.00236521	1	2.50908	0.279945
127.635	1822.37	68.8383	3.70701e+07	144212	11.4493		0.00175439	1	3.88764	0.29761
127.663	1822.34	91.118	3.70701e+07	108039	5.5441		0.00232221	1	2.9125	0.144112
127.691	1822.31	84.2012	3.70701e+07	135170	12.3634		0.00214593	1	3.64389	0.330142
127.719	1822.28	64.3997	3.70701e+07	183628	21.3467		0.00164127	1	4.95021	0.554881
127.748	1822.25	66.6373	3.70701e+07	113140	14.903		0.0016983	1	3.05	0.387386
127.776	1822.22	55.6036	3.70701e+07	91362.7	10.6281		0.0014171	1	2.46294	0.276265
127.804	1822.2	66.1921	3.70701e+07	126167	13.1241		0.00168695	1	3.40118	0.341145
127.833	1822.17	60.6532	3.70701e+07	123836	16.2476		0.00154579	1	3.33835	0.422335
127.861	1822.14	46.6089	3.70701e+07	107104	16.0222		0.00118786	1	2.8873	0.416477
127.889	1822.11	39.3569	3.70701e+07	152979	15.0666		0.00100304	1	4.12398	0.391637
127.918	1822.08	37.2361	3.70701e+07	146060	18.1099		0.000948989	1	3.93746	0.470744
127.946	1822.05	39.0511	3.70701e+07	138554	14.2184		0.000995244	1	3.73513	0.369589
127.974	1822.03	41.9995	3.70701e+07	122464	11.3445		0.00107039	1	3.30136	0.294886
128.003	1822	40.6116	3.70701e+07	119999	11.9747		0.00103501	1	3.23492	0.311269
128.031	1821.97	169.328	3.70701e+07	146730	11.8272		0.00431545	1	3.95553	0.307434
128.059	1821.94	112.059	3.70701e+07	212447	14.5902		0.0028559	1	5.72711	0.379254
128.088	1821.91	18.7138	3.70701e+07	165548	15.9674		0.000535342	1	4.46282	0.415051
128.116	1821.88	108.405	3.70701e+07	181093	19.2661		0.00281941	1	4.88187	0.500798
128.145	1821.86	27.1208	3.70701e+07	206103	25.6612		0.000738529	1	5.55608	0.667031
128.173	1821.83	26.9199	3.70701e+07	216766	25.5769		0.000734167	1	5.84356	0.664841
128.201	1821.8	19.7673	3.70701e+07	183697	23.6207		0.000547907	1	4.95208	0.613991
128.23	1821.77	23.9441	3.70701e+07	162791	21.3282		0.000653904	1	4.3885	0.5544
128.258	1821.74	28.3869	3.70701e+07	159091	23.1997		0.000774776	1	4.28876	0.603048
128.286	1821.71	26.7386	3.70701e+07	165601	24.067		0.000734325	1	4.46426	0.625591
128.315	1821.69	26.2138	3.70701e+07	183486	24.2331		0.000731852	1	4.94637	0.62991
128.343	1821.66	10.0324	3.70701e+07	173594	21.2806		0.000255684	1	4.67972	0.553162
128.372	1821.63	67.7877	3.70701e+07	178772	23.5645		0.00193557	1	4.81931	0.612531
128.4	1821.6	77.763	3.70701e+07	195237	25.2194		0.00222455	1	5.26316	0.655546
128.428	1821.57	27.1278	3.70701e+07	198548	25.8722		0.00077604	1	5.35242	0.672516
128.457	1821.54	20.2782	3.70701e+07	211997	28.9025		0.000580095	1	5.71498	0.751284
128.485	1821.51	17.4734	3.70701e+07	196615	29.6726		0.00049986	1	5.30031	0.771303
128.514	1821.49	15.8775	3.70701e+07	207693	30.3732		0.000454205	1	5.59896	0.789512
128.542	1821.46	15.3456	3.70701e+07	211294	31.7588		0.000438989	1	5.69603	0.82553
128.57	1821.43	14.3288	3.70701e+07	191165	32.8828		0.000409903	1	5.15339	0.854747
128.599	1821.4	14.0268	3.70701e+07	201591	28.9605		0.000401261	1	5.43447	0.752791
128.627	1821.37	14.8757	3.70701e+07	197769	30.289		0.000425546	1	5.33143	0.787326
128.656	1821.34	16.3383	3.70701e+07	187119	34.4704		0.000467388	1	5.04431	0.896014
128.684	1821.32	16.2079	3.70701e+07	202324	32.6693		0.000463657	1	5.45421	0.849196
128.712	1821.29	17.8977	3.70701e+07	195239	31.7464		0.000511998	1	5.26322	0.825207
128.741	1821.26	18.3062	3.70701e+07	198119	32.4849		0.000523683	1	5.34086	0.844406
128.769	1821.23	18.193	3.70701e+07	181504	30.5387		0.000520445	1	4.89296	0.793816
128.798	1821.2	17.3002	3.70701e+07	201322	29.2901		0.000494905	1	5.42721	0.761359
128.826	1821.17	17.3468	3.70701e+07	192081	27.9077		0.000496238	1	5.1781	0.725425
128.854	1821.15	17.4798	3.70701e+07	195387	26.5912		0.000500043	1	5.2672	0.691205
128.883	1821.12	17.0518	3.70701e+07	202721	31.8189		0.000487798	1	5.46493	0.827093
128.911	1821.09	16.5235	3.70701e+07	199571	31.3348		0.000472684	1	5.38001	0.814508
128.94	1821.06	18.056	3.70701e+07	214489	31.3039		0.000516526	1	5.78216	0.813705
128.968	1821.03	17.8462	3.70701e+07	196879	31.7568		0.000510523	1	5.30744	0.825479
128.996	1821	17.6383	3.70701e+07	209623	32.0171		0.000504575	1	5.65099	0.832246
129.025	1820.98	18.3403	3.70701e+07	205982	31.6368		0.000524659	1	5.55282	0.822358
129.053	1820.95	16.546	3.70701e+07	212060	32.9958		0.00047333	1	5.71667	0.857684
129.082	1820.92	16.2605	3.70701e+07	196828	33.0664		0.000465162	1	5.30607	0.859521
129.11	1820.89	17.8166	3.70701e+07	199736	32.8139		0.000509676	1	5.38444	0.852956
129.139	1820.86	17.3692	3.70701e+07	197373	34.0221		0.000496879	1	5.32075	0.884363
129.167	1820.83	18.6957	3.70701e+07	194432	32.2947		0.000534824	1	5.24147	0.83946
129.195	1820.8	18.2495	3.70701e+07	203864	32.5641		0.000522061	1	5.49574	0.846464
129.224	1820.78	20.8013	3.70701e+07	198764	30.4449		0.000595059	1	5.35823	0.791378
129.252	1820.75	19.584	3.70701e+07	189640	29.5967		0.000560238	1	5.1123	0.769328
129.281	1820.72	16.4338	3.70701e+07	186997	28.5794		0.00047012	1	5.04103	0.742886
129.309	1820.69	18.0833	3.70701e+07	195205	29.2881		0.000517307	1	5.26232	0.761308
129.338	1820.66	18.5709	3.70701e+07	193229	27.9926		0.000531256	1	5.20904	0.727633
129.366	1820.63	19.3649	3.70701e+07	190275	30.1105		0.000553969	1	5.1294	0.782684
129.394	1820.61	18.8237	3.70701e+07	179234	28.0059		0.000538488	1	4.83177	0.727979
129.423	1820.58	19.2906	3.70701e+07	199571	26.3803		0.000551844	1	5.38	0.685723
129.451	1820.55	18.2851	3.70701e+07	194210	27.589		0.000523079	1	5.23547	0.71714
129.48	1820.52	18.1861	3.70701e+07	202433	30.1802		0.000520246	1	5.45716	0.784498
129.508	1820.49	19.468	3.70701e+07	203631	32.1112		0.000556917	1	5.48945	0.83469
129.537	1820.46	19.4276	3.70701e+07	178021	27.0611		0.000555762	1	4.79907	0.70656
129.565	1820.43	30.1566	3.70701e+07	194372	31.3806		0.000862687	1	5.23984	0.815698
129.593	1820.41	18.176	3.70701e+07	191174	30.3659		0.000519959	1	5.15363	0.789323
129.622	1820.38	17.4705	3.70701e+07	181593	32.8733		0.000499775	1	4.89536	0.854499
129.65	1820.35	17.4772	3.70701e+07	184599	30.5106		0.000499967	1	4.97639	0.793085
129.679	1820.32	15.5434	3.70701e+07	176772	30.5906		0.000444648	1	4.76539	0.795163
129.707	1820.29	15.737	3.70701e+07	196427	30.2306		0.000450187	1	5.29525	0.785806
129.736	1820.26	15.9627	3.70701e+07	181891	25.5564		0.000456642	1	4.9034	0.664308
129.764	1820.24	13.7412	3.70701e+07	199238	27.6937		0.000393093	1	5.37101	0.719864
129.793	1820.21	14.7003	3.70701e+07	200713	29.042		0.000420531	1	5.41079	0.754909
129.821	1820.18	14.6775	3.70701e+07	201105	28.1679		0.000419877	1	5.42134	0.73219
129.849	1820.15	14.8286	3.70701e+07	210168	28.4109		0.000424199	1	5.66568	0.738506
129.878	1820.12	17.6324	3.70701e+07	201625	27.3442		0.000504409	1	5.43539	0.710778
129.906	1820.09	17.3759	3.70701e+07	208416	29.307		0.000497071	1	5.61844	0.761798
129.935	1820.07	20.4831	3.70701e+07	182792	27.9749		0.000585958	1	4.92768	0.727172
129.963	1820.04	17.2655	3.70701e+07	189210	32.0841		0.000493913	1	5.10068	0.833985
129.992	1820.01	17.7247	3.70701e+07	169855	31.8477		0.000507049	1	4.57892	0.827841
130.02	1819.98	16.3367	3.70701e+07	193713	32.3787		0.000467341	1	5.22208	0.841644
130.048	1819.95	16.634	3.70701e+07	191478	27.7639		0.000475846	1	5.16183	0.721689
130.077	1819.92	16.1189	3.70701e+07	195116	25.655		0.000461112	1	5.2599	0.666869
130.105	1819.89	15.4836	3.70701e+07	181219	20.703		0.000442939	1	4.88526	0.538148
130.134	1819.87	14.2409	3.70701e+07	189296	21.6619		0.000407388	1	5.10301	0.563074
130.162	1819.84	13.7366	3.70701e+07	204715	21.5219		0.000392962	1	5.51867	0.559434
130.191	1819.81	16.5769	3.70701e+07	216284	21.3641		0.000474212	1	5.83056	0.555334
130.219	1819.78	14.0061	3.70701e+07	197407	18.6491		0.00040067	1	5.32166	0.48476
130.247	1819.75	12.0282	3.70701e+07	201449	18.5699		0.000344089	1	5.43064	0.482702
130.276	1819.72	13.7025	3.70701e+07	195421	19.1201		0.000391986	1	5.26812	0.497002
130.304	1819.7	16.3218	3.70701e+07	212061	21.9635		0.000466916	1	5.71671	0.570915
130.333	1819.67	39.3748	3.70701e+07	190233	24.6173		0.00112639	1	5.12826	0.639897
130.361	1819.64	30.4503	3.70701e+07	196538	27.6099		0.000871088	1	5.29823	0.717684
130.39	1819.61	51.267	3.70701e+07	206829	30.9632		0.00146659	1	5.57567	0.804849
130.418	1819.58	48.8658	3.70701e+07	183014	29.3152		0.0013979	1	4.93367	0.762011
130.447	1819.55	22.5798	3.70701e+07	197323	28.4068		0.000645938	1	5.31941	0.7384
130.475	1819.53	49.5697	3.70701e+07	183969	24.9905		0.00141803	1	4.95941	0.649596
130.503	1819.5	21.4072	3.70701e+07	169409	23.149		0.000606415	1	4.5669	0.601729
130.532	1819.47	23.8716	3.70701e+07	204174	23.3401		0.000678263	1	5.50408	0.606698
130.56	1819.44	44.189	3.70701e+07	194198	23.9374		0.00126411	1	5.23515	0.622222
130.589	1819.41	24.6777	3.70701e+07	195048	24.0457		0.00070595	1	5.25808	0.625038
130.617	1819.38	20.4492	3.70701e+07	194131	27.7875		0.000584988	1	5.23335	0.7223
130.646	1819.35	19.6302	3.70701e+07	195569	25.4063		0.000561557	1	5.27211	0.660404
130.674	1819.33	18.8851	3.70701e+07	199872	26.417		0.000540243	1	5.38811	0.686678
130.702	1819.3	18.5848	3.70701e+07	202060	25.4563		0.000531654	1	5.44711	0.661704
130.731	1819.27	18.6733	3.70701e+07	199825	27.2444		0.000534186	1	5.38685	0.708184
130.759	1819.24	18.8345	3.70701e+07	202900	27.664		0.000538796	1	5.46974	0.719091
130.788	1819.21	19.7395	3.70701e+07	212959	27.2524		0.000564684	1	5.74093	0.708391
130.816	1819.18	21.7676	3.70701e+07	198281	24.4457		0.000622701	1	5.34522	0.635434
130.845	1819.16	21.5838	3.70701e+07	213753	22.36		0.000617446	1	5.76231	0.58122
130.873	1819.13	19.2328	3.70701e+07	204190	20.3314		0.00055019	1	5.50451	0.52849
130.902	1819.1	19.0696	3.70701e+07	205913	22.8987		0.000545521	1	5.55096	0.595223
130.93	1819.07	20.7229	3.70701e+07	208588	23.5979		0.000592818	1	5.62307	0.613397
130.958	1819.04	19.0679	3.70701e+07	204653	27.4027		0.000545474	1	5.51701	0.712298
130.987	1819.01	20.6789	3.70701e+07	197841	28.3723		0.000591558	1	5.33336	0.737503
131.015	1818.98	20.8023	3.70701e+07	200863	28.4261		0.00059509	1	5.41484	0.7389
131.044	1818.96	20.4467	3.70701e+07	186264	26.9175		0.000584916	1	5.02128	0.699687
131.072	1818.93	21.1094	3.70701e+07	194205	26.1841		0.000603873	1	5.23534	0.680623
131.101	1818.9	21.8366	3.70701e+07	196113	26.2886		0.000624677	1	5.28678	0.683339
131.129	1818.87	21.5133	3.70701e+07	196088	24.3249		0.000615428	1	5.28612	0.632296
131.158	1818.84	18.4114	3.70701e+07	194792	23.5369		0.000526693	1	5.25117	0.611811
131.186	1818.81	20.3034	3.70701e+07	209194	23.6282		0.000580817	1	5.63943	0.614186
131.214	1818.79	20.4094	3.70701e+07	201809	25.6793		0.000583848	1	5.44034	0.667502
131.243	1818.76	19.7816	3.70701e+07	207426	21.1297		0.00056589	1	5.59174	0.54924
131.271	1818.73	19.2169	3.70701e+07	204141	20.0083		0.000549734	1	5.50319	0.520091
131.3	1818.7	19.3236	3.70701e+07	193847	18.2047		0.000552788	1	5.22569	0.473207
131.328	1818.67	17.5158	3.70701e+07	208258	19.2758		0.000501071	1	5.61418	0.501049
131.357	1818.64	15.4966	3.70701e+07	190505	17.2055		0.000443308	1	5.13561	0.447235
131.385	1818.61	15.5065	3.70701e+07	207973	16.3106		0.000443593	1	5.6065	0.423975
131.414	1818.59	20.687	3.70701e+07	205279	17.3455		0.00059179	1	5.53388	0.450874
131.442	1818.56	17.6529	3.70701e+07	207696	16.9986		0.000504993	1	5.59903	0.441856
131.471	1818.53	19.811	3.70701e+07	196850	16.0093		0.000566731	1	5.30666	0.416141
131.499	1818.5	15.3911	3.70701e+07	200337	15.8527		0.000440291	1	5.40066	0.412072
131.527	1818.47	15.4544	3.70701e+07	202978	18.778		0.000442103	1	5.47185	0.488111
131.556	1818.44	15.7578	3.70701e+07	183071	16.9225		0.000450781	1	4.93519	0.439879
131.584	1818.42	23.6591	3.70701e+07	169387	14.8758		0.000676811	1	4.56632	0.386679
131.613	1818.39	39.0441	3.70701e+07	193923	16.3878		0.00111693	1	5.22773	0.42598
131.641	1818.36	68.6837	3.70701e+07	196231	15.8548		0.00196482	1	5.28996	0.412126
131.67	1818.33	68.6863	3.70701e+07	189902	19.1927		0.00196186	1	5.11935	0.49889
131.698	1818.3	19.9737	3.70701e+07	206113	18.0041		0.000558929	1	5.55637	0.467994
131.727	1818.27	29.8669	3.70701e+07	179854	19.538		0.00084509	1	4.84847	0.507866
131.755	1818.24	35.2967	3.70701e+07	201642	18.7792		0.00100512	1	5.43584	0.488141
131.784	1818.22	74.548	3.70701e+07	178678	16.5908		0.00212607	1	4.81676	0.431256
131.812	1818.19	80.4282	3.70701e+07	143357	13.0957		0.00227353	1	3.8646	0.340406
131.841	1818.16	130.464	3.70701e+07	168415	13.5156		0.00369798	1	4.5401	0.351322
131.869	1818.13	22.4711	3.70701e+07	160204	12.8839		0.000610706	1	4.31876	0.334901
131.898	1818.1	27.0287	3.70701e+07	142051	15.1888		0.000726996	1	3.82939	0.394813
131.926	1818.07	18.7525	3.70701e+07	199378	23.9386		0.000514679	1	5.3748	0.622255
131.954	1818.05	55.465	3.70701e+07	201881	23.0135		0.0015833	1	5.44228	0.598208
131.983	1818.02	38.1429	3.70701e+07	180983	21.5929		0.00109115	1	4.8789	0.561279
132.011	1817.99	22.6119	3.70701e+07	199832	23.9208		0.000646854	1	5.38704	0.621791
132.04	1817.96	19.9625	3.70701e+07	194089	22.871		0.000571065	1	5.23222	0.594503
132.068	1817.93	18.0296	3.70701e+07	207076	22.1746		0.000515769	1	5.58233	0.576402
132.097	1817.9	17.564	3.70701e+07	189138	20.8032		0.000502451	1	5.09874	0.540754
132.125	1817.87	17.2514	3.70701e+07	194670	20.1441		0.000493509	1	5.24789	0.523621
132.154	1817.85	18.1758	3.70701e+07	178709	19.7305		0.000519952	1	4.81761	0.512871
132.182	1817.82	14.2972	3.70701e+07	192067	22.6735		0.000408997	1	5.1777	0.58937
132.211	1817.79	17.9076	3.70701e+07	193469	21.9061		0.000512279	1	5.21552	0.569421
132.239	1817.76	27.8744	3.70701e+07	174306	18.0165		0.000797398	1	4.69892	0.468316
132.268	1817.73	25.0507	3.70701e+07	180863	14.3273		0.000716622	1	4.87566	0.372419
132.296	1817.7	20.2792	3.70701e+07	146296	8.27032		0.000580124	1	3.94381	0.214977
132.325	1817.68	85.6409	3.70701e+07	134441	5.49776		0.00244992	1	3.62425	0.142907
132.353	1817.65	45.0654	3.70701e+07	152706	6.4991		0.00128371	1	4.11663	0.168936
132.382	1817.62	34.6798	3.70701e+07	132590	5.40612		0.000964628	1	3.57433	0.140525
132.41	1817.59	30.465	3.70701e+07	325233	15.258		0.000855595	1	8.76757	0.396611
132.439	1817.56	95.8048	3.70701e+07	189453	16.8986		0.00271215	1	5.10725	0.439257
132.467	1817.53	51.3819	3.70701e+07	217022	14.6256		0.00146592	1	5.85043	0.380174
132.496	1817.5	28.4061	3.70701e+07	173757	15.5099		0.000804713	1	4.68411	0.40316
132.524	1817.48	22.2616	3.70701e+07	146474	11.3995		0.000567353	1	3.94863	0.296317
132.553	1817.45	41.8394	3.70701e+07	102915	11.6037		0.00106631	1	2.77437	0.301623
132.581	1817.42	70.6639	3.70701e+07	92034.6	13.758		0.00180092	1	2.48105	0.357622
132.61	1817.39	34.7654	3.70701e+07	137160	23.4568		0.000886021	1	3.69754	0.60973
132.638	1817.36	55.9656	3.70701e+07	118207	16.5847		0.00142632	1	3.1866	0.431098
132.667	1817.33	46.9674	3.70701e+07	111205	12.8821		0.001197	1	2.99785	0.334853
132.695	1817.3	45.8856	3.70701e+07	133715	17.4116		0.00116943	1	3.60466	0.452593
132.724	1817.28	29.4438	3.70701e+07	148873	19.8051		0.000750397	1	4.01331	0.514808
132.752	1817.25	61.4743	3.70701e+07	168049	20.3136		0.00174459	1	4.53023	0.528026
132.781	1817.22	116.479	3.70701e+07	146853	15.911		0.0033321	1	3.95883	0.413586
132.809	1817.19	38.9605	3.70701e+07	174302	15.8059		0.00111123	1	4.69879	0.410856
132.838	1817.16	35.189	3.70701e+07	146584	14.4184		0.000993379	1	3.95158	0.374788
132.866	1817.13	9.11274	3.92377e+07	199686	25.2485		0.000232245	1	5.08914	0.643474
132.895	1817.11	7.09124	3.92377e+07	216398	32.2783		0.000180725	1	5.51505	0.822635
132.923	1817.08	2.52243	3.92377e+07	210682	34.253		6.42859e-05	1	5.36939	0.872962
132.952	1817.05	0.826345	3.92377e+07	167487	21.329		2.106e-05	1	4.26852	0.543584
132.98	1817.02	0.831565	3.92377e+07	196619	26.8308		2.1193e-05	1	5.01098	0.683801
133.009	1816.99	0.689691	3.92377e+07	205427	26.9336		1.75773e-05	1	5.23544	0.686422
133.037	1816.96	0.620622	3.92377e+07	238968	30.317		1.5817e-05	1	6.09027	0.772649
133.066	1816.93	0.503077	3.92377e+07	205061	28.0037		1.28213e-05	1	5.22612	0.713695
133.095	1816.91	0.553027	3.92377e+07	208353	27.8963		1.40943e-05	1	5.31001	0.710956
133.123	1816.88	1.82204	3.92377e+07	192393	32.7011		4.64361e-05	1	4.90328	0.833409
133.152	1816.85	1.27115	3.92377e+07	219315	39.2599		3.2396e-05	1	5.5894	1.00057
133.18	1816.82	1.47906	3.92377e+07	195703	35.1875		3.76949e-05	1	4.98764	0.896779
133.209	1816.79	0.541713	3.92377e+07	208237	43.3584		1.38059e-05	1	5.30707	1.10502
133.237	1816.76	0.505805	3.92377e+07	205880	42.8353		1.28908e-05	1	5.24699	1.09169
133.266	1816.73	0.476049	3.92377e+07	209107	39.9782		1.21324e-05	1	5.32924	1.01887
133.294	1816.71	1.94098	3.92377e+07	202762	37.3148		4.94672e-05	1	5.16754	0.950995
133.323	1816.68	0.462392	3.92377e+07	209567	35.7682		1.17844e-05	1	5.34096	0.911577
133.351	1816.65	0.422112	3.92377e+07	203568	31.4784		1.07578e-05	1	5.18808	0.802248
133.38	1816.62	0.418758	3.92377e+07	188297	34.7466		1.06723e-05	1	4.79888	0.885543
133.408	1816.59	0.418361	3.92377e+07	210476	34.9269		1.06622e-05	1	5.36413	0.890137
133.437	1816.56	0.592863	3.92377e+07	182884	34.7938		1.51095e-05	1	4.66094	0.886743
133.465	1816.53	0.85732	3.92377e+07	188590	41.5589		2.18494e-05	1	4.80635	1.05916
133.494	1816.51	0.691459	3.92377e+07	186780	44.2245		1.76223e-05	1	4.76021	1.12709
133.523	1816.48	0.446579	3.92377e+07	198663	46.9518		1.13814e-05	1	5.06306	1.1966
133.551	1816.45	0.453648	3.92377e+07	202957	45.0977		1.15615e-05	1	5.17249	1.14935
133.58	1816.42	0.500702	3.92377e+07	201493	48.3573		1.27607e-05	1	5.1352	1.23242
133.608	1816.39	0.819219	3.92377e+07	213609	41.3127		2.08784e-05	1	5.44397	1.05288
133.637	1816.36	0.466835	3.92377e+07	183504	35.2108		1.18976e-05	1	4.67673	0.897371
133.665	1816.33	0.589637	3.92377e+07	176955	36.3698		1.50273e-05	1	4.50982	0.926909
133.694	1816.31	0.553295	3.92377e+07	185693	29.9129		1.41011e-05	1	4.73251	0.762352
133.722	1816.28	0.645765	3.92377e+07	161236	23.9181		1.64578e-05	1	4.10922	0.60957
133.751	1816.25	1.16529	3.92377e+07	168041	25.3756		2.96982e-05	1	4.28263	0.646714
133.78	1816.22	5.26533	3.92377e+07	218573	28.8818		0.000134191	1	5.57049	0.736074
133.808	1816.19	8.56727	3.92377e+07	275809	29.4586		0.000218343	1	7.02919	0.750774
133.837	1816.16	14.3428	3.92377e+07	208640	22.6141		0.000365536	1	5.31734	0.576335
133.865	1816.13	4.71436	3.92377e+07	233759	23.5112		0.000120149	1	5.95752	0.599198
133.894	1816.11	1.13586	3.92377e+07	255233	27.6771		2.89481e-05	1	6.50478	0.705369
133.922	1816.08	0.949305	3.92377e+07	192766	26.9184		2.41937e-05	1	4.91277	0.686035
133.951	1816.05	1.23333	3.92377e+07	162487	24.7743		3.14323e-05	1	4.1411	0.631389
133.979	1816.02	0.997936	3.92377e+07	184624	26.529		2.54331e-05	1	4.70526	0.676111
134.008	1815.99	2.29825	3.92377e+07	184216	24.0152		5.85724e-05	1	4.69488	0.612044
134.037	1815.96	1.30784	3.92377e+07	186107	25.6542		3.33311e-05	1	4.74307	0.653815
134.065	1815.93	1.57801	3.92377e+07	190647	30.5469		4.02167e-05	1	4.85878	0.778509
134.094	1815.91	1.38598	3.92377e+07	199677	33.296		3.53226e-05	1	5.0889	0.848573
134.122	1815.88	0.473015	3.92377e+07	193369	38.7919		1.20551e-05	1	4.92814	0.988639
134.151	1815.85	0.582982	3.92377e+07	187861	41.329		1.48577e-05	1	4.78776	1.0533
134.179	1815.82	0.498024	3.92377e+07	185823	39.8715		1.26925e-05	1	4.73583	1.01615
134.208	1815.79	0.703703	3.92377e+07	189161	42.5734		1.79344e-05	1	4.8209	1.08501
134.236	1815.76	1.02712	3.92377e+07	195923	36.8425		2.61769e-05	1	4.99322	0.938957
134.265	1815.74	1.4082	3.92377e+07	171533	36.9846		3.5889e-05	1	4.37164	0.942577
134.294	1815.71	5.73625	3.92377e+07	210303	41.9867		0.000146192	1	5.35973	1.07006
134.322	1815.68	1.75032	3.92377e+07	200671	37.5931		4.46081e-05	1	5.11423	0.958087
134.351	1815.65	1.23522	3.92377e+07	195435	32.2385		3.14804e-05	1	4.98079	0.821622
134.379	1815.62	2.24619	3.92377e+07	203048	31.8164		5.72458e-05	1	5.17481	0.810864
134.408	1815.59	1.81534	3.92377e+07	221997	37.884		4.62652e-05	1	5.65774	0.965501
134.436	1815.56	9.63058	3.92377e+07	185071	33.5957		0.000245442	1	4.71667	0.85621
134.465	1815.54	9.63138	3.92377e+07	233020	40.3501		0.000245462	1	5.93868	1.02835
134.493	1815.51	3.15764	3.92377e+07	219905	44.7417		8.04745e-05	1	5.60442	1.14027
134.522	1815.48	1.47107	3.92377e+07	179169	28.4412		3.74912e-05	1	4.56625	0.724845
134.551	1815.45	1.52674	3.92377e+07	179504	30.9007		3.891e-05	1	4.57478	0.787525
134.579	1815.42	4.31729	3.92377e+07	160766	19.5072		0.000110029	1	4.09722	0.497156
134.608	1815.39	6.78083	3.92377e+07	174303	21.668		0.000172814	1	4.44224	0.552224
134.636	1815.36	5.97052	3.92377e+07	198389	26.936		0.000152163	1	5.05608	0.686482
134.665	1815.34	1.41121	3.92377e+07	172425	25.3907		3.59658e-05	1	4.39437	0.647099
134.693	1815.31	1.83205	3.92377e+07	183424	30.3534		4.66911e-05	1	4.67468	0.773579
134.722	1815.28	2.3807	3.92377e+07	180570	26.0677		6.06738e-05	1	4.60195	0.664352
134.751	1815.25	1.3629	3.92377e+07	159959	28.8223		3.47345e-05	1	4.07667	0.734556
134.779	1815.22	2.95392	3.92377e+07	206024	33.1057		7.52828e-05	1	5.25066	0.843721
134.808	1815.19	9.39824	3.92377e+07	176668	46.1444		0.000239521	1	4.50251	1.17602
134.836	1815.16	3.33233	3.92377e+07	123035	10.6244		8.49268e-05	1	3.13564	0.270771
134.865	1815.14	11.5971	3.92377e+07	286286	22.7943		0.000295559	1	7.2962	0.580929
134.893	1815.11	19.1703	3.92377e+07	154943	21.0038		0.000488567	1	3.94884	0.535297
134.922	1815.08	54.9741	3.92377e+07	287171	49.2971		0.00140105	1	7.31875	1.25637
134.951	1815.05	14.3409	3.92377e+07	215063	37.8171		0.000365488	1	5.48102	0.963794
134.979	1815.02	8.53438	3.92377e+07	194815	27.7892		0.000217505	1	4.96499	0.708227
135.008	1814.99	7.91468	3.92377e+07	216300	27.948		0.000201711	1	5.51255	0.712275
135.036	1814.96	2.25203	3.92377e+07	214218	18.3492		5.73945e-05	1	5.4595	0.467643
135.065	1814.94	9.51808	3.92377e+07	181551	21.1586		0.000242575	1	4.62695	0.539241
135.093	1814.91	21.5362	3.92377e+07	218110	27.8368		0.000548866	1	5.55869	0.70944
135.122	1814.88	8.06739	3.92377e+07	240105	42.6743		0.000205603	1	6.11925	1.08759
135.15	1814.85	21.5922	3.92377e+07	184768	27.7181		0.000550292	1	4.70893	0.706415
135.179	1814.82	13.3233	3.92377e+07	196686	28.1614		0.000339552	1	5.01269	0.717713
135.208	1814.79	24.2668	3.92377e+07	192119	22.5346		0.000618457	1	4.89628	0.57431
135.236	1814.76	22.7134	3.92377e+07	186047	22.2341		0.000578868	1	4.74153	0.566651
135.265	1814.74	13.8881	3.92377e+07	164499	24.1738		0.000353947	1	4.19236	0.616085
135.293	1814.71	14.5586	3.92377e+07	166654	24.0176		0.000371036	1	4.2473	0.612105
135.322	1814.68	16.875	3.92377e+07	132614	13.5908		0.00043007	1	3.37977	0.346372
135.35	1814.65	23.3159	3.92377e+07	169683	16.7318		0.000594223	1	4.32448	0.426422
135.379	1814.62	26.2293	3.92377e+07	208147	22.0565		0.000668473	1	5.30476	0.562124
135.407	1814.59	12.0813	3.92377e+07	166053	25.3159		0.000307899	1	4.23199	0.645194
135.436	1814.56	13.4012	3.92377e+07	320412	41.1804		0.00034154	1	8.16593	1.04951
135.465	1814.54	15.9376	3.92377e+07	182445	31.6893		0.000406181	1	4.64974	0.807624
135.493	1814.51	16.325	3.92377e+07	210196	31.7144		0.000416053	1	5.35699	0.808265
135.522	1814.48	20.1497	3.92377e+07	161396	34.4012		0.00051353	1	4.1133	0.87674
135.55	1814.45	19.2036	3.92377e+07	210714	36.3762		0.000489417	1	5.37019	0.927072
135.579	1814.42	20.1355	3.92377e+07	218564	35.0501		0.000513166	1	5.57025	0.893275
135.607	1814.39	12.9135	3.92377e+07	159007	34.2446		0.00032911	1	4.0524	0.872748
135.636	1814.36	23.5972	3.92377e+07	170166	29.6994		0.000601391	1	4.33681	0.756909
135.664	1814.34	14.6762	3.92377e+07	157573	28.7456		0.000374033	1	4.01585	0.7326
135.693	1814.31	44.477	3.92377e+07	167225	12.8577		0.00113353	1	4.26184	0.327687
135.722	1814.28	11.8362	3.92377e+07	190741	25.3544		0.000301653	1	4.86116	0.646174
135.75	1814.25	12.6941	3.92377e+07	189832	24.8972		0.000323519	1	4.838	0.634522
135.779	1814.22	3.27227	3.92377e+07	163512	19.5207		8.3396e-05	1	4.16721	0.497499
135.807	1814.19	2.77524	3.92377e+07	193278	20.9448		7.07289e-05	1	4.92582	0.533792
135.836	1814.16	3.27623	3.92377e+07	190203	23.3921		8.34969e-05	1	4.84746	0.596164
135.864	1814.14	0.746151	3.92377e+07	178648	23.1133		1.90162e-05	1	4.55298	0.589059
135.893	1814.11	2.7604	3.92377e+07	202319	30.1617		7.03508e-05	1	5.15623	0.768691
135.921	1814.08	0.825591	3.92377e+07	197304	29.376		2.10408e-05	1	5.02842	0.748667
135.95	1814.05	0.582298	3.92377e+07	200781	32.3311		1.48403e-05	1	5.11704	0.823981
135.978	1814.02	0.429078	3.92377e+07	194403	30.2407		1.09353e-05	1	4.95449	0.770706
136.007	1813.99	0.734096	3.92377e+07	215876	33.6653		1.87089e-05	1	5.50174	0.857983
136.035	1813.96	0.716039	3.92377e+07	207057	34.5175		1.82487e-05	1	5.27699	0.879702
136.064	1813.94	0.488822	3.92377e+07	201429	30.2538		1.2458e-05	1	5.13355	0.77104
136.093	1813.91	0.495809	3.92377e+07	189335	34.5448		1.2636e-05	1	4.82533	0.8804
136.121	1813.88	0.408183	3.92377e+07	209795	41.0696		1.04028e-05	1	5.34676	1.04669
136.15	1813.85	0.406203	3.92377e+07	211621	39.1835		1.03524e-05	1	5.3933	0.998619
136.178	1813.82	0.393447	3.92377e+07	214741	40.7648		1.00273e-05	1	5.47282	1.03892
136.207	1813.79	0.475664	3.92377e+07	236533	43.7189		1.21226e-05	1	6.02821	1.11421
136.235	1813.76	0.42275	3.92377e+07	230536	49.0811		1.07741e-05	1	5.87538	1.25087
136.264	1813.74	0.402521	3.92377e+07	222944	52.4228		1.02585e-05	1	5.68189	1.33603
136.292	1813.71	0.395268	3.92377e+07	221671	53.6842		1.00737e-05	1	5.64943	1.36818
136.321	1813.68	0.443608	3.92377e+07	215675	54.499		1.13057e-05	1	5.49664	1.38894
136.349	1813.65	0.470626	3.92377e+07	210035	53.8596		1.19942e-05	1	5.35289	1.37265
136.378	1813.62	0.454298	3.92377e+07	205741	50.3282		1.15781e-05	1	5.24344	1.28265
136.406	1813.59	0.483966	3.92377e+07	230487	61.015		1.23342e-05	1	5.87412	1.55501
136.435	1813.57	0.420314	3.92377e+07	214391	59.7612		1.0712e-05	1	5.4639	1.52306
136.463	1813.54	0.462815	3.92377e+07	218190	61.8191		1.17952e-05	1	5.56073	1.5755
136.492	1813.51	0.482389	3.92377e+07	209762	58.7666		1.2294e-05	1	5.34594	1.49771
136.521	1813.48	0.551136	3.92377e+07	221584	63.9322		1.40461e-05	1	5.64722	1.62936
136.549	1813.45	0.541077	3.92377e+07	222191	65.9096		1.37897e-05	1	5.66269	1.67975
136.578	1813.42	0.825421	3.92377e+07	221364	69.395		2.10364e-05	1	5.64162	1.76858
136.606	1813.39	0.562066	3.92377e+07	205421	62.6416		1.43246e-05	1	5.2353	1.59646
136.635	1813.37	0.582813	3.92377e+07	234052	78.0266		1.48534e-05	1	5.96497	1.98856
136.663	1813.34	0.582244	3.92377e+07	225398	70.091		1.48389e-05	1	5.74443	1.78632
136.692	1813.31	0.638938	3.92377e+07	228975	60.9721		1.62838e-05	1	5.83558	1.55392
136.72	1813.28	0.663995	3.92377e+07	213711	54.8832		1.69224e-05	1	5.44657	1.39874
136.749	1813.25	0.705117	3.92377e+07	217937	61.6259		1.79704e-05	1	5.55427	1.57058
136.777	1813.22	0.616655	3.92377e+07	225151	62.0179		1.57159e-05	1	5.73814	1.58057
136.806	1813.19	0.649842	3.92377e+07	221080	63.8831		1.65617e-05	1	5.63437	1.62811
136.835	1813.17	0.794452	3.92377e+07	235034	59.0551		2.02472e-05	1	5.99002	1.50506
136.863	1813.14	0.683498	3.92377e+07	218459	55.671		1.74194e-05	1	5.56757	1.41882
136.892	1813.11	0.617651	3.92377e+07	226339	49.3973		1.57413e-05	1	5.76841	1.25892
136.92	1813.08	0.626908	3.92377e+07	214497	59.7138		1.59772e-05	1	5.46661	1.52185
136.949	1813.05	0.576177	3.92377e+07	209611	51.3004		1.46843e-05	1	5.34208	1.30743
136.977	1813.02	0.668471	3.92377e+07	219566	49.8921		1.70364e-05	1	5.59579	1.27153
137.006	1812.99	0.712498	3.92377e+07	215685	50.0262		1.81585e-05	1	5.49689	1.27495
137.034	1812.97	0.610561	3.92377e+07	197103	46.3627		1.55606e-05	1	5.0233	1.18159
137.063	1812.94	0.747811	3.92377e+07	204335	43.538		1.90585e-05	1	5.20761	1.1096
137.092	1812.91	0.69567	3.92377e+07	206803	41.5789		1.77296e-05	1	5.27052	1.05967
137.12	1812.88	0.676827	3.92377e+07	211447	47.7556		1.72494e-05	1	5.38886	1.21708
137.149	1812.85	0.674202	3.92377e+07	215227	41.3759		1.71825e-05	1	5.4852	1.05449
137.177	1812.82	0.583111	3.92377e+07	201805	37.6973		1.4861e-05	1	5.14313	0.960742
137.206	1812.79	0.577546	3.92377e+07	217093	41.4471		1.47192e-05	1	5.53277	1.05631
137.234	1812.77	0.610316	3.92377e+07	226522	42.9399		1.55543e-05	1	5.77307	1.09435
137.263	1812.74	0.619659	3.92377e+07	213115	41.8816		1.57925e-05	1	5.43138	1.06738
137.292	1812.71	0.659632	3.92377e+07	180036	36.9349		1.68112e-05	1	4.58834	0.941311
137.32	1812.68	0.576327	3.92377e+07	217069	33.0143		1.46881e-05	1	5.53215	0.841392
137.349	1812.65	0.537669	3.92377e+07	208746	33.4793		1.37029e-05	1	5.32004	0.853244
137.377	1812.62	0.480353	3.92377e+07	204649	29.6559		1.22421e-05	1	5.21562	0.755801
137.406	1812.59	0.551941	3.92377e+07	186065	34.386		1.40666e-05	1	4.74199	0.876352
137.435	1812.57	0.504577	3.92377e+07	192717	35.4285		1.28595e-05	1	4.91152	0.902921
137.463	1812.54	0.495796	3.92377e+07	209232	44.1501		1.26357e-05	1	5.33243	1.1252
137.492	1812.51	0.524069	3.92377e+07	210162	42.8243		1.33563e-05	1	5.35612	1.09141
137.521	1812.48	0.61169	3.92377e+07	204208	47.7811		1.55894e-05	1	5.20438	1.21773
137.549	1812.45	0.554987	3.92377e+07	206020	42.5683		1.41442e-05	1	5.25055	1.08488
137.578	1812.42	0.557518	3.92377e+07	209739	39.7261		1.42087e-05	1	5.34534	1.01245
137.607	1812.39	0.546794	3.92377e+07	215136	37.17		1.39354e-05	1	5.48288	0.947303
137.635	1812.36	0.561818	3.92377e+07	223167	37.6566		1.43183e-05	1	5.68758	0.959704
137.664	1812.34	40.2481	34902500	183643	6.84577		0.00115316	1	5.2616	0.19614
137.692	1812.31	36.6549	34902500	174193	6.92108		0.00105021	1	4.99086	0.198298
137.721	1812.28	46.7473	34902500	176838	7.7121		0.00133937	1	5.06663	0.220961
137.75	1812.25	58.5966	34902500	171342	7.65348		0.00167887	1	4.90917	0.219282
137.778	1812.22	63.0265	34902500	171618	7.47566		0.00180579	1	4.91707	0.214187
137.807	1812.19	52.5279	34902500	178819	7.28657		0.00150499	1	5.12338	0.208769
137.836	1812.16	44.9034	34902500	177329	7.53815		0.00128654	1	5.0807	0.215977
137.865	1812.14	41.4107	34902500	176840	6.81753		0.00118647	1	5.06669	0.195331
137.893	1812.11	39.0644	34902500	178181	7.00675		0.00111924	1	5.10509	0.200752
137.922	1812.08	43.1685	34902500	176465	7.21772		0.00123683	1	5.05595	0.206797
137.951	1812.05	43.2994	34902500	174347	6.92224		0.00124058	1	4.99527	0.198331
137.979	1812.02	49.3165	34902500	179265	7.61916		0.00141298	1	5.13617	0.218298
138.008	1811.99	55.203	34902500	196665	7.9101		0.00158163	1	5.63468	0.226634
138.037	1811.96	48.2356	34902500	180226	7.01595		0.00138201	1	5.1637	0.201016
138.066	1811.93	45.5978	34902500	192538	7.82423		0.00130643	1	5.51644	0.224174
138.094	1811.91	45.8854	34902500	181320	7.61523		0.00131467	1	5.19505	0.218186
138.123	1811.88	53.2447	34902500	193871	8.41447		0.00152553	1	5.55464	0.241085
138.152	1811.85	47.4634	34902500	176372	7.99861		0.00135989	1	5.05327	0.22917
138.181	1811.82	48.3918	34902500	175184	8.83284		0.00138648	1	5.01925	0.253072
138.209	1811.79	49.2375	34902500	169563	8.81871		0.00141072	1	4.85818	0.252667
138.238	1811.76	53.17	34902500	169286	10.2245		0.00152339	1	4.85025	0.292944
138.267	1811.73	47.4908	34902500	178755	10.5321		0.00136067	1	5.12156	0.301759
138.296	1811.7	81.4884	34902500	179733	10.4579		0.00233474	1	5.14958	0.299631
138.325	1811.68	50.4741	34902500	166202	9.96051		0.00144615	1	4.76191	0.285381
138.353	1811.65	222.257	34902500	157832	9.00658		0.00636793	1	4.52209	0.25805
138.382	1811.62	52.1219	34902500	164515	8.65564		0.00149336	1	4.71357	0.247995
138.411	1811.59	257.796	34902500	150517	8.97303		0.00738619	1	4.31249	0.257089
138.44	1811.56	0	34902500	150318	9.62231		0	1	4.3068	0.275691
138.469	1811.53	0	34902500	163037	10.862		0	1	4.6712	0.311209
138.498	1811.5	424.852	34902500	173753	11.6849		0.0121725	1	4.97825	0.334787
138.526	1811.47	391.449	34902500	184594	11.1892		0.0112155	1	5.28883	0.320584
138.555	1811.44	211.54	34902500	184672	10.098		0.00606089	1	5.29108	0.289319
138.584	1811.42	65.3327	34902500	197065	10.2054		0.00187186	1	5.64616	0.292396
138.613	1811.39	78.1729	34902500	186858	10.5278		0.00223975	1	5.35371	0.301633
138.642	1811.36	39.5777	34902500	178849	9.41932		0.00113395	1	5.12424	0.269875
138.671	1811.33	38.6921	34902500	191553	9.78086		0.00110858	1	5.48823	0.280234
138.7	1811.3	33.0423	34902500	183085	9.04653		0.000946703	1	5.24562	0.259194
138.729	1811.27	30.686	34902500	182393	9.37558		0.000879192	1	5.22578	0.268622
138.758	1811.24	32.8644	34902500	189010	9.92331		0.000941605	1	5.41538	0.284315
138.787	1811.21	35.0818	34902500	187393	9.63449		0.00100514	1	5.36906	0.27604
138.815	1811.18	33.8383	34902500	187826	10.0877		0.00096951	1	5.38146	0.289025
138.844	1811.16	36.9973	34902500	173390	9.47601		0.00106002	1	4.96785	0.271499
138.873	1811.13	30.4797	34902500	171029	9.7161		0.000873281	1	4.90018	0.278378
138.902	1811.1	33.2354	34902500	182695	9.93568		0.000952235	1	5.23443	0.28467
138.931	1811.07	36.4544	34902500	178267	10.1689		0.00104446	1	5.10757	0.29135
138.96	1811.04	35.4193	34902500	187029	10.5421		0.00101481	1	5.35861	0.302045
138.989	1811.01	36.2257	34902500	168367	9.99966		0.00103791	1	4.82393	0.286503
139.018	1810.98	32.5407	34902500	181273	10.4219		0.000932333	1	5.19369	0.298601
139.047	1810.95	37.1793	34902500	179618	11.0366		0.00106523	1	5.14628	0.316213
139.076	1810.92	31.6475	34902500	170492	10.6235		0.000906741	1	4.8848	0.304376
139.105	1810.89	34.4963	34902500	194853	12.581		0.000988361	1	5.58279	0.360461
139.135	1810.87	34.6436	34902500	177586	11.7252		0.000992581	1	5.08805	0.335942
139.164	1810.84	33.0218	34902500	186347	11.6503		0.000946115	1	5.33906	0.333796
139.193	1810.81	86.2774	34902500	184685	10.7435		0.00247195	1	5.29145	0.307813
139.222	1810.78	58.4115	34902500	190196	11.7076		0.00167356	1	5.44934	0.335436
139.251	1810.75	234.005	34902500	174898	10.4052		0.00670454	1	5.01103	0.298122
139.28	1810.72	158.67	34902500	182898	10.0118		0.00454608	1	5.24026	0.286852
139.309	1810.69	70.4083	34902500	166392	7.35948		0.00201729	1	4.76734	0.210858
139.338	1810.66	75.2289	34902500	164734	8.2573		0.0021554	1	4.71983	0.236582
139.367	1810.63	169.434	34902500	154216	7.96431		0.0048545	1	4.41847	0.228187
139.397	1810.6	27.4093	34902500	163272	8.24532		0.00078531	1	4.67795	0.236239
139.426	1810.57	32.1127	34902500	187350	8.76681		0.000920068	1	5.3678	0.25118
139.455	1810.55	28.5521	34902500	173663	7.40344		0.000818053	1	4.97566	0.212118
139.484	1810.52	26.4015	34902500	165590	6.34751		0.000756436	1	4.74435	0.181864
139.513	1810.49	30.0821	34902500	174287	6.01252		0.000861888	1	4.99353	0.172266
139.543	1810.46	26.4551	34902500	115229	4.48683		0.00075797	1	3.30146	0.128553
139.572	1810.43	0	34902500	149886	6.22214		0	1	4.29442	0.178272
139.601	1810.4	24.269	34902500	120326	4.72349		0.000695336	1	3.44748	0.135334
139.63	1810.37	110.788	34902500	229245	6.77073		0.00317422	1	6.56814	0.19399
139.659	1810.34	213.13	34902500	198766	6.72417		0.00610645	1	5.69489	0.192656
139.689	1810.31	92.9271	34902500	171211	5.22464		0.00266248	1	4.90541	0.149692
139.718	1810.28	47.0479	34902500	178697	5.86748		0.00134798	1	5.11988	0.168111
139.747	1810.25	110.9	34902500	185744	4.98438		0.00317742	1	5.32181	0.142809
139.776	1810.22	61.5013	34902500	163990	4.76555		0.00176209	1	4.69851	0.136539
139.806	1810.19	41.0511	34902500	179724	4.90144		0.00117617	1	5.1493	0.140432
139.835	1810.16	32.4607	34902500	175644	5.68044		0.00093004	1	5.03242	0.162752
139.864	1810.14	36.442	34902500	179542	5.67637		0.00104411	1	5.14412	0.162635
139.894	1810.11	42.121	34902500	189841	5.92273		0.00120682	1	5.43919	0.169694
139.923	1810.08	27.4796	34902500	184066	6.93371		0.000787324	1	5.27372	0.198659
139.952	1810.05	35.2313	34902500	182962	6.91862		0.00100942	1	5.2421	0.198227
139.982	1810.02	46.9174	34902500	204274	6.64713		0.00134424	1	5.85269	0.190448
140.011	1809.99	29.7969	34902500	184405	6.28894		0.000853718	1	5.28344	0.180186
140.04	1809.96	25.035	34902500	195801	7.01596		0.000717284	1	5.60993	0.201016
140.07	1809.93	27.3199	34902500	199371	7.51873		0.000782748	1	5.71223	0.215421
140.099	1809.9	30.1248	34902500	200443	8.28571		0.000863112	1	5.74294	0.237396
140.128	1809.87	37.9881	34902500	201377	8.78668		0.00108841	1	5.76971	0.251749
140.158	1809.84	32.3453	34902500	192568	7.86891		0.000926734	1	5.51732	0.225454
140.187	1809.81	30.4637	34902500	200785	7.94493		0.000872824	1	5.75275	0.227632
140.216	1809.78	28.7008	34902500	179602	7.34693		0.000822313	1	5.14581	0.210499
140.246	1809.75	31.971	34902500	177920	7.32299		0.00091601	1	5.09762	0.209813
140.275	1809.72	30.9177	34902500	171743	6.79986		0.00088583	1	4.92066	0.194824
140.304	1809.7	34.103	34902500	171717	6.44076		0.000977095	1	4.91992	0.184536
140.334	1809.67	33.6486	34902500	188469	6.32117		0.000964073	1	5.39986	0.181109
140.363	1809.64	33.3558	34902500	188918	6.09663		0.000955685	1	5.41272	0.174676
140.393	1809.61	33.6376	34902500	194050	6.47856		0.000963759	1	5.55977	0.185619
140.422	1809.58	34.059	34902500	161381	6.593		0.000975834	1	4.62377	0.188898
140.451	1809.55	31.7247	34902500	175681	6.68481		0.000908953	1	5.03347	0.191528
140.481	1809.52	34.1315	34902500	191591	6.87091		0.000977911	1	5.48933	0.19686
140.51	1809.49	32.4761	34902500	185939	6.95597		0.000930482	1	5.3274	0.199297
140.54	1809.46	33.225	34902500	184206	6.73241		0.000951936	1	5.27774	0.192892
140.569	1809.43	34.4632	34902500	182321	6.18647		0.000987414	1	5.22373	0.17725
140.598	1809.4	31.4625	34902500	180035	6.31976		0.000901439	1	5.15822	0.181069
140.628	1809.37	37.7596	34902500	185885	6.24868		0.00108186	1	5.32584	0.179032
140.657	1809.34	28.2196	34902500	190964	6.77339		0.000808526	1	5.47135	0.194066
140.687	1809.31	44.0088	34902500	187302	6.33701		0.00126091	1	5.36643	0.181563
140.716	1809.28	30.8833	34902500	186916	6.66327		0.000884846	1	5.35537	0.190911
140.745	1809.25	35.7702	34902500	175603	6.33387		0.00102486	1	5.03124	0.181473
140.775	1809.23	27.8619	34902500	186272	6.30395		0.000798278	1	5.33692	0.180616
140.804	1809.2	27.9781	34902500	181239	5.82492		0.000801607	1	5.19272	0.166891
140.834	1809.17	31.4758	34902500	173590	5.61611		0.000901821	1	4.97358	0.160909
140.863	1809.14	32.4372	34902500	163879	5.3941		0.000929365	1	4.69533	0.154548
140.893	1809.11	165.615	34902500	173528	5.65372		0.00474507	1	4.97179	0.161986
140.922	1809.08	46.7797	34902500	157473	4.78609		0.0013403	1	4.5118	0.137127
140.951	1809.05	40.1623	34902500	165608	4.66618		0.0011507	1	4.74488	0.133692
140.981	1809.02	51.8461	34902500	156324	4.15068		0.00148545	1	4.47888	0.118922
141.01	1808.99	35.876	34902500	155856	5.36218		0.00102789	1	4.46548	0.153633
141.04	1808.96	110.774	34902500	152879	4.13979		0.0031738	1	4.38018	0.11861
141.069	1808.93	147.759	34902500	174973	3.509		0.00423348	1	5.01319	0.100537
141.098	1808.9	24.0241	34902500	138196	2.3403		0.000688319	1	3.95948	0.0670525
141.128	1808.87	34.3967	34902500	235693	3.72369		0.000985507	1	6.75289	0.106688
141.157	1808.84	199.907	34902500	190727	5.33379		0.00572757	1	5.46456	0.15282
141.187	1808.81	73.3268	34902500	136619	2.7356		0.0021009	1	3.91431	0.0783784
141.216	1808.78	152.292	34902500	164395	2.68246		0.00436336	1	4.71012	0.0768557
141.246	1808.75	194.452	34902500	145223	2.79595		0.00557128	1	4.16081	0.0801073
141.275	1808.73	200.482	34902500	268809	5.30721		0.00574405	1	7.70171	0.152058
141.304	1808.7	186.898	34902500	410973	4.3844		0.00535485	1	11.7749	0.125619
141.334	1808.67	73.0519	34902500	197371	3.85231		0.00209303	1	5.65492	0.110373
141.363	1808.64	102.25	34902500	164976	12.4973		0.0029296	1	4.72678	0.358062
141.393	1808.61	137.981	34902500	163186	7.12697		0.00395334	1	4.67547	0.204197
141.422	1808.58	190.214	34902500	185473	5.95972		0.00544986	1	5.31404	0.170753
141.451	1808.55	153.538	34902500	160699	5.06859		0.00439904	1	4.60422	0.145221
141.481	1808.52	38.5564	34902500	236872	5.79799		0.00110469	1	6.78668	0.16612
141.51	1808.49	108.902	34902500	157513	4.16692		0.00312018	1	4.51294	0.119387
141.539	1808.46	43.6858	34902500	147203	3.0872		0.00125165	1	4.21754	0.088452
141.569	1808.43	152.943	34902500	256514	9.22296		0.00438201	1	7.34944	0.264249
141.598	1808.4	57.3148	34902500	223547	10.0975		0.00164214	1	6.4049	0.289306
141.628	1808.37	30.8874	34902500	243980	11.3359		0.000884962	1	6.99034	0.324787
141.657	1808.34	196.587	34902500	171815	7.95653		0.00563246	1	4.92271	0.227964
141.686	1808.31	82.5497	34902500	157049	6.16198		0.00236515	1	4.49964	0.176548
141.716	1808.28	91.8549	34902500	158303	7.57128		0.00263176	1	4.53558	0.216927
141.745	1808.26	56.0472	34902500	159793	6.87502		0.00160582	1	4.57828	0.196978
141.774	1808.23	30.7614	34902500	176018	7.39886		0.000881352	1	5.04315	0.211987
141.804	1808.2	30.9969	34902500	192811	6.82719		0.000888101	1	5.52427	0.195607
141.833	1808.17	27.136	34902500	169323	6.362		0.000777481	1	4.8513	0.182279
141.862	1808.14	154.411	34902500	173559	5.65152		0.00442408	1	4.97268	0.161923
141.892	1808.11	131.179	34902500	166004	5.16493		0.00375844	1	4.75622	0.147982
141.921	1808.08	35.0292	34902500	214610	6.14998		0.00100363	1	6.14883	0.176204
141.95	1808.05	31.2919	34902500	194762	6.41936		0.00089655	1	5.58018	0.183923
141.979	1808.02	28.7896	34902500	237677	6.64934		0.000824858	1	6.80975	0.190512
142.009	1807.99	35.608	34902500	285356	5.26079		0.00102021	1	8.1758	0.150728
142.038	1807.96	209.177	34902500	210378	4.62391		0.00599317	1	6.02758	0.132481
142.067	1807.93	203.058	34902500	199557	3.10306		0.00581787	1	5.71755	0.0889065
142.097	1807.9	0	34902500	177472	13.6824		0	1	5.0848	0.392018
142.126	1807.87	0	34902500	140054	6.00189		0	1	4.01273	0.171961
142.155	1807.84	132.933	34902500	165717	6.06817		0.00380869	1	4.74798	0.173861
142.184	1807.82	212.319	34902500	156054	6.20179		0.00608321	1	4.47114	0.177689
142.214	1807.79	210.477	34902500	155504	6.51635		0.00603042	1	4.45539	0.186702
142.243	1807.76	122.009	34902500	180921	9.57037		0.00349572	1	5.18361	0.274203
142.272	1807.73	70.9459	34902500	187976	9.10485		0.00203269	1	5.38575	0.260865
142.301	1807.7	42.3892	34902500	172370	8.42823		0.0012145	1	4.93861	0.241479
142.33	1807.67	39.0062	34902500	174503	9.1048		0.00111758	1	4.99973	0.260864
142.36	1807.64	37.0262	34902500	187299	8.5471		0.00106085	1	5.36634	0.244885
142.389	1807.61	35.5306	34902500	185087	8.05077		0.001018	1	5.30297	0.230665
142.418	1807.58	36.5653	34902500	190131	8.28087		0.00104764	1	5.44749	0.237257
142.447	1807.55	38.9801	34902500	190634	8.84985		0.00111683	1	5.46189	0.253559
142.476	1807.52	45.3646	34902500	185293	9.42165		0.00129975	1	5.30889	0.269942
142.505	1807.49	36.5491	34902500	192919	9.59618		0.00104718	1	5.52737	0.274942
142.534	1807.47	37.0012	34902500	179114	9.04894		0.00106013	1	5.13183	0.259263
142.564	1807.44	0.529265	3.92377e+07	194384	43.1494		1.34887e-05	1	4.95402	1.09969
142.593	1807.41	0.639006	3.92377e+07	192264	44.7777		1.62855e-05	1	4.89998	1.14119
142.622	1807.38	0.565648	3.92377e+07	220917	55.9689		1.44159e-05	1	5.63022	1.42641
142.651	1807.35	0.475766	3.92377e+07	215748	53.2306		1.21252e-05	1	5.49849	1.35662
142.68	1807.32	0.560688	3.92377e+07	228088	52.7074		1.42895e-05	1	5.81299	1.34329
142.709	1807.29	0.563492	3.92377e+07	220981	50.6397		1.4361e-05	1	5.63185	1.29059
142.738	1807.26	0.603401	3.92377e+07	224686	49.5909		1.53781e-05	1	5.72628	1.26386
142.767	1807.23	0.6054	3.92377e+07	198723	46.6245		1.5429e-05	1	5.0646	1.18826
142.796	1807.2	0.541847	3.92377e+07	214371	46.2254		1.38093e-05	1	5.4634	1.17809
142.825	1807.17	0.619734	3.92377e+07	211885	45.3663		1.57943e-05	1	5.40005	1.15619
142.854	1807.15	0.570303	3.92377e+07	212353	46.4627		1.45346e-05	1	5.41196	1.18413
142.883	1807.12	0.637212	3.92377e+07	210546	50.1957		1.62398e-05	1	5.36592	1.27927
142.912	1807.09	1.81117	3.92377e+07	204463	51.1832		4.61588e-05	1	5.21089	1.30444
142.941	1807.06	5.88489	3.92377e+07	189593	53.2151		0.000149981	1	4.8319	1.35622
142.97	1807.03	4.18007	3.92377e+07	193801	53.3996		0.000106532	1	4.93915	1.36093
142.999	1807	1.3439	3.92377e+07	222405	50.9753		3.42503e-05	1	5.66814	1.29914
143.028	1806.97	2.12071	3.92377e+07	220461	46.1333		5.40478e-05	1	5.6186	1.17574
143.057	1806.94	6.38645	3.92377e+07	213859	45.5496		0.000162763	1	5.45035	1.16086
143.086	1806.91	11.4296	3.92377e+07	201204	44.4344		0.000291291	1	5.12783	1.13244
143.115	1806.89	11.0208	3.92377e+07	223137	44.788		0.000280873	1	5.68681	1.14145
143.144	1806.86	8.78684	3.92377e+07	203617	35.8868		0.000223939	1	5.18933	0.914601
143.173	1806.83	14.7435	3.92377e+07	179183	28.8084		0.000375748	1	4.5666	0.734202
143.202	1806.8	18.623	3.92377e+07	190539	33.5085		0.000474621	1	4.85602	0.853986
143.231	1806.77	9.15524	3.92377e+07	211251	37.3696		0.000233328	1	5.38387	0.95239
143.259	1806.74	2.21298	3.92377e+07	211821	42.2174		5.63993e-05	1	5.3984	1.07594
143.288	1806.71	0.939742	3.92377e+07	234877	51.9005		2.395e-05	1	5.98599	1.32272
143.317	1806.68	0.555909	3.92377e+07	215476	42.3967		1.41677e-05	1	5.49155	1.08051
143.346	1806.65	0.519	3.92377e+07	224054	39.5759		1.32271e-05	1	5.71017	1.00862
143.375	1806.63	2.08118	3.92377e+07	202798	37.7888		5.30403e-05	1	5.16844	0.963074
143.404	1806.6	1.48798	3.92377e+07	225439	39.9226		3.79221e-05	1	5.74548	1.01746
143.433	1806.57	1.43091	3.92377e+07	214001	36.763		3.64676e-05	1	5.45398	0.93693
143.461	1806.54	1.16286	3.92377e+07	236581	37.9731		2.96363e-05	1	6.02944	0.96777
143.49	1806.51	0.680715	3.92377e+07	223743	27.9495		1.73485e-05	1	5.70224	0.712314
143.519	1806.48	0.360988	3.92377e+07	224675	24.0103		9.20003e-06	1	5.726	0.61192
143.548	1806.45	0.461769	3.92377e+07	215323	28.8746		1.17685e-05	1	5.48765	0.735889
143.577	1806.42	0.670618	3.92377e+07	224755	36.9255		1.70912e-05	1	5.72804	0.941073
143.605	1806.39	0.535124	3.92377e+07	202952	39.1335		1.3638e-05	1	5.17237	0.997345
143.634	1806.37	0.54194	3.92377e+07	216351	47.8578		1.38117e-05	1	5.51385	1.21969
143.663	1806.34	0.577147	3.92377e+07	228198	47.1448		1.4709e-05	1	5.81578	1.20152
143.692	1806.31	0.857474	3.92377e+07	189937	44.256		2.18533e-05	1	4.84067	1.12789
143.72	1806.28	0.547531	3.92377e+07	215754	34.0996		1.39542e-05	1	5.49863	0.869053
143.749	1806.25	0.555635	3.92377e+07	213784	33.9486		1.41608e-05	1	5.44843	0.865204
143.778	1806.22	0.510787	3.92377e+07	222586	36.9916		1.30178e-05	1	5.67276	0.942756
143.807	1806.19	0.509842	3.92377e+07	220988	39.5146		1.29937e-05	1	5.63204	1.00706
143.835	1806.16	0.436757	3.92377e+07	216971	39.2903		1.1131e-05	1	5.52965	1.00134
143.864	1806.14	0.445763	3.92377e+07	233501	40.2377		1.13606e-05	1	5.95094	1.02549
143.893	1806.11	0.410583	3.92377e+07	201805	31.0905		1.0464e-05	1	5.14314	0.792364
143.922	1806.08	0.406906	3.92377e+07	195584	28.1063		1.03703e-05	1	4.9846	0.716309
143.95	1806.05	0.456335	3.92377e+07	200726	34.0905		1.163e-05	1	5.11565	0.868821
143.979	1806.02	0.450126	3.92377e+07	219302	29.978		1.14718e-05	1	5.58907	0.764011
144.008	1805.99	0.440589	3.92377e+07	220171	34.8773		1.12287e-05	1	5.6112	0.888872
144.036	1805.96	0.38877	3.92377e+07	214460	38.4488		9.90807e-06	1	5.46567	0.979895
144.065	1805.94	0.407043	3.92377e+07	232356	41.1566		1.03738e-05	1	5.92176	1.0489
144.094	1805.91	0.42449	3.92377e+07	221470	41.7325		1.08184e-05	1	5.64432	1.06358
144.122	1805.88	0.452358	3.92377e+07	229503	40.678		1.15287e-05	1	5.84903	1.03671
144.151	1805.85	0.399102	3.92377e+07	213184	40.553		1.01714e-05	1	5.43314	1.03352
144.18	1805.82	0.439368	3.92377e+07	207648	39.5312		1.11976e-05	1	5.29206	1.00748
144.208	1805.79	0.423604	3.92377e+07	209407	43.0685		1.07959e-05	1	5.33688	1.09763
144.237	1805.76	0.443922	3.92377e+07	204330	38.3073		1.13137e-05	1	5.20748	0.976287
144.265	1805.73	0.418955	3.92377e+07	203865	36.9693		1.06774e-05	1	5.19563	0.942188
144.294	1805.71	0.406062	3.92377e+07	213990	36.4474		1.03488e-05	1	5.45369	0.928886
144.323	1805.68	0.442186	3.92377e+07	231703	39.2903		1.12694e-05	1	5.90512	1.00134
144.351	1805.65	0.756747	3.92377e+07	220191	34.6478		1.92862e-05	1	5.61172	0.883024
144.38	1805.62	2.52095	3.92377e+07	233036	31.1506		6.42483e-05	1	5.9391	0.793896
144.409	1805.59	8.01621	3.92377e+07	251622	30.0413		0.000204299	1	6.41276	0.765623
144.437	1805.56	5.08339	3.92377e+07	208123	29.4934		0.000129554	1	5.30417	0.75166
144.466	1805.53	1.29694	3.92377e+07	215834	32.6513		3.30535e-05	1	5.50067	0.832141
144.494	1805.51	1.03415	3.92377e+07	210760	26.0811		2.6356e-05	1	5.37136	0.664696
144.523	1805.48	0.62013	3.92377e+07	188938	22.3966		1.58045e-05	1	4.81522	0.570793
144.551	1805.45	0.548302	3.92377e+07	215192	26.1692		1.39739e-05	1	5.48433	0.66694
144.58	1805.42	0.577177	3.92377e+07	217811	30.0692		1.47098e-05	1	5.55108	0.766334
144.609	1805.39	0.389919	3.92377e+07	196718	30.6785		9.93737e-06	1	5.01349	0.781863
144.637	1805.36	0.578715	3.92377e+07	198187	28.5325		1.4749e-05	1	5.05094	0.727171
144.666	1805.33	0.349902	3.92377e+07	199366	28.3752		8.9175e-06	1	5.08099	0.723162
144.694	1805.31	1.88428	3.92377e+07	218547	29.9228		4.80221e-05	1	5.56982	0.762603
144.723	1805.28	0.359786	3.92377e+07	212223	22.6063		9.16939e-06	1	5.40866	0.576137
144.751	1805.25	0.348221	3.92377e+07	228334	21.8363		8.87467e-06	1	5.81926	0.556514
144.78	1805.22	0.71969	3.92377e+07	220760	23.5807		1.83418e-05	1	5.62623	0.60097
144.808	1805.19	0.431142	3.92377e+07	216447	29.772		1.0988e-05	1	5.5163	0.758761
144.837	1805.16	0.346718	3.92377e+07	235035	37.9602		8.83636e-06	1	5.99003	0.967441
144.865	1805.13	0.374869	3.92377e+07	221484	35.7518		9.55381e-06	1	5.64468	0.91116
144.894	1805.11	0.396495	3.92377e+07	202668	30.9296		1.0105e-05	1	5.16513	0.788264
144.922	1805.08	0.594645	3.92377e+07	214363	32.392		1.51549e-05	1	5.46318	0.825532
144.951	1805.05	0.958161	3.92377e+07	216883	34.1151		2.44194e-05	1	5.52742	0.869447
144.979	1805.02	0.85143	3.92377e+07	206715	35.2556		2.16993e-05	1	5.26826	0.898515
145.008	1804.99	0.444192	3.92377e+07	194937	37.6368		1.13206e-05	1	4.96812	0.959199
145.036	1804.96	0.454805	3.92377e+07	213791	37.373		1.1591e-05	1	5.44862	0.952477
145.065	1804.94	0.475662	3.92377e+07	225295	32.532		1.21226e-05	1	5.74179	0.829102
145.093	1804.91	0.454657	3.92377e+07	202715	26.1082		1.15872e-05	1	5.16632	0.665385
145.122	1804.88	0.409835	3.92377e+07	208861	22.4843		1.04449e-05	1	5.32297	0.573027
145.15	1804.85	0.450694	3.92377e+07	201119	19.7424		1.14862e-05	1	5.12565	0.50315
145.179	1804.82	0.438932	3.92377e+07	199427	19.8497		1.11865e-05	1	5.08254	0.505883
145.207	1804.79	0.817513	3.92377e+07	211692	22.0142		2.08349e-05	1	5.39512	0.561047
145.236	1804.76	1.95174	3.92377e+07	176070	20.1614		4.97413e-05	1	4.48728	0.513828
145.264	1804.74	5.10556	3.92377e+07	179120	15.4764		0.000130119	1	4.565	0.394428
145.292	1804.71	1.37297	3.92377e+07	177560	12.893		3.49911e-05	1	4.52524	0.328586
145.321	1804.68	1.50471	3.92377e+07	204662	18.7611		3.83485e-05	1	5.21596	0.478139
145.349	1804.65	0.514154	3.92377e+07	204863	26.3188		1.31036e-05	1	5.22108	0.670754
145.378	1804.62	0.771405	3.92377e+07	205133	27.3245		1.96598e-05	1	5.22796	0.696385
145.406	1804.59	0.605848	3.92377e+07	192914	27.9595		1.54405e-05	1	4.91655	0.712566
145.435	1804.57	0.40045	3.92377e+07	198500	26.6353		1.02058e-05	1	5.05892	0.678819
145.463	1804.54	0.563227	3.92377e+07	211073	27.0452		1.43542e-05	1	5.37933	0.689266
145.491	1804.51	1.28078	3.92377e+07	206987	28.0354		3.26415e-05	1	5.27521	0.714501
145.52	1804.48	1.02131	3.92377e+07	178351	35.0642		2.60288e-05	1	4.54541	0.893635
145.548	1804.45	0.733016	3.92377e+07	206210	38.8287		1.86814e-05	1	5.25541	0.989576
145.577	1804.42	0.485649	3.92377e+07	209603	35.4291		1.23771e-05	1	5.34189	0.902936
145.605	1804.39	0.578757	3.92377e+07	196067	33.6067		1.475e-05	1	4.99692	0.856489
145.634	1804.37	0.585418	3.92377e+07	196714	28.6191		1.49198e-05	1	5.01338	0.729379
145.662	1804.34	1.4983	3.92377e+07	220111	27.2293		3.81852e-05	1	5.60968	0.693956
145.69	1804.31	0.46765	3.92377e+07	223251	22.0487		1.19184e-05	1	5.68972	0.561927
145.719	1804.28	0.584324	3.92377e+07	204462	17.5367		1.48919e-05	1	5.21087	0.446934
145.747	1804.25	0.478336	3.92377e+07	182974	13.0967		1.21907e-05	1	4.66322	0.333779
145.776	1804.22	1.75689	3.92377e+07	159226	10.7296		4.47755e-05	1	4.05799	0.273452
145.804	1804.2	4.04034	3.92377e+07	165581	12.0613		0.000102971	1	4.21994	0.307391
145.832	1804.17	1.25967	3.92377e+07	194559	21.4508		3.21036e-05	1	4.95846	0.546688
145.861	1804.14	0.451457	3.92377e+07	185375	18.4437		1.15057e-05	1	4.72441	0.470049
145.889	1804.11	1.858	3.92377e+07	181318	14.7021		4.73524e-05	1	4.62102	0.374694
145.918	1804.08	3.0091	3.92377e+07	178951	15.8965		7.66891e-05	1	4.56069	0.405133
145.946	1804.05	1.82253	3.92377e+07	182846	15.362		4.64485e-05	1	4.65996	0.391512
145.974	1804.03	0.896737	3.92377e+07	165988	14.4288		2.2854e-05	1	4.23032	0.367729
146.003	1804	1.15632	3.92377e+07	229485	15.5129		2.94697e-05	1	5.84858	0.395358
146.031	1803.97	2.09545	3.92377e+07	188395	14.3925		5.34039e-05	1	4.80138	0.366804
146.059	1803.94	4.0463	3.92377e+07	180739	16.773		0.000103123	1	4.60627	0.427471
146.088	1803.91	8.87013	3.92377e+07	180793	17.6176		0.000226061	1	4.60764	0.448996
146.116	1803.88	20.0692	3.92377e+07	176662	13.6539		0.000511477	1	4.50235	0.34798
146.145	1803.86	16.0043	3.92377e+07	162066	15.9905		0.00040788	1	4.13035	0.40753
146.173	1803.83	31.3433	3.92377e+07	177343	15.2535		0.000798807	1	4.51971	0.388745
146.201	1803.8	34.5635	3.92377e+07	180679	14.399		0.000880876	1	4.60474	0.366968
146.23	1803.77	18.2325	3.92377e+07	151145	9.81206		0.000464669	1	3.85204	0.250067
146.258	1803.74	19.5374	3.92377e+07	170159	14.4856		0.000497925	1	4.33662	0.369177
146.287	1803.71	10.215	3.92377e+07	175671	12.5735		0.000260336	1	4.4771	0.320444
146.315	1803.69	15.3732	3.92377e+07	197873	19.9043		0.000391797	1	5.04294	0.507275
146.343	1803.66	11.3197	3.92377e+07	203490	16.8389		0.000288492	1	5.18609	0.429151
146.372	1803.63	6.17645	3.92377e+07	174147	17.0557		0.000157411	1	4.43825	0.434676
146.4	1803.6	9.85808	3.92377e+07	173463	17.1754		0.00025124	1	4.42083	0.437727
146.428	1803.57	24.1001	3.92377e+07	208509	22.4143		0.000614209	1	5.31399	0.571244
146.457	1803.54	12.8136	3.92377e+07	184088	22.4529		0.000326564	1	4.69161	0.572228
146.485	1803.51	9.3295	3.92377e+07	166754	25.0255		0.000237769	1	4.24984	0.637791
146.514	1803.49	16.1411	3.92377e+07	179243	31.4182		0.000411367	1	4.56813	0.800714
146.542	1803.46	59.8209	3.92377e+07	198704	36.4188		0.00152458	1	5.06412	0.928159
146.57	1803.43	45.5906	3.92377e+07	194181	28.4277		0.00116191	1	4.94884	0.724499
146.599	1803.4	36.2428	3.92377e+07	207838	40.4615		0.000923673	1	5.2969	1.03119
146.627	1803.37	17.8672	3.92377e+07	174387	36.8197		0.000455357	1	4.44436	0.938376
146.656	1803.34	36.8752	3.92377e+07	193049	27.9654		0.00093979	1	4.91998	0.712717
146.684	1803.32	32.8935	3.92377e+07	172597	23.9904		0.000838314	1	4.39874	0.611413
146.712	1803.29	36.9763	3.92377e+07	178551	29.6082		0.000942368	1	4.5505	0.754585
146.741	1803.26	29.6213	3.92377e+07	170835	28.6563		0.00075492	1	4.35385	0.730327
146.769	1803.23	17.8293	3.92377e+07	155773	26.7169		0.000454393	1	3.96999	0.6809
146.798	1803.2	9.47733	3.92377e+07	176662	25.1082		0.000241536	1	4.50236	0.639901
146.826	1803.17	11.836	3.92377e+07	179582	27.528		0.000301649	1	4.57677	0.70157
146.855	1803.15	10.4982	3.92377e+07	177025	21.2491		0.000267555	1	4.5116	0.541548
146.883	1803.12	7.32649	3.92377e+07	200190	18.5023		0.000186721	1	5.10198	0.471544
146.911	1803.09	5.33405	3.92377e+07	201448	20.3806		0.000135942	1	5.13405	0.519414
146.94	1803.06	1.95062	3.92377e+07	189137	19.076		4.9713e-05	1	4.82029	0.486165
146.968	1803.03	0.732665	3.92377e+07	204164	20.583		1.86725e-05	1	5.20327	0.524571
146.997	1803	0.645219	3.92377e+07	187180	19.7068		1.64439e-05	1	4.77041	0.502242
147.025	1802.97	0.373277	3.92377e+07	202971	26.6372		9.51323e-06	1	5.17285	0.678867
147.054	1802.95	0.308731	3.92377e+07	212947	25.5864		7.86822e-06	1	5.4271	0.652088
147.082	1802.92	0.516867	3.92377e+07	219671	24.2736		1.31727e-05	1	5.59846	0.618628
147.111	1802.89	0.288313	3.92377e+07	223864	22.5175		7.34786e-06	1	5.70532	0.573874
147.139	1802.86	0.255613	3.92377e+07	214214	19.5772		6.51447e-06	1	5.4594	0.498939
147.168	1802.83	0.228527	3.92377e+07	204497	21.0198		5.82417e-06	1	5.21176	0.535704
147.196	1802.8	0.588851	3.92377e+07	213415	26.8482		1.50073e-05	1	5.43904	0.684245
147.225	1802.78	0.289954	3.92377e+07	210358	28.6852		7.38967e-06	1	5.36111	0.731063
147.253	1802.75	0.306369	3.92377e+07	220788	30.504		7.80802e-06	1	5.62693	0.777416
147.282	1802.72	0.31597	3.92377e+07	200427	27.669		8.05272e-06	1	5.10802	0.705163
147.31	1802.69	0.277711	3.92377e+07	198308	22.8778		7.07766e-06	1	5.05401	0.583057
147.339	1802.66	0.2904	3.92377e+07	196774	22.0981		7.40105e-06	1	5.01493	0.563186
147.367	1802.63	0.786317	3.92377e+07	171614	16.7363		2.00398e-05	1	4.3737	0.426535
147.396	1802.6	1.77702	3.92377e+07	173850	15.1713		4.52887e-05	1	4.43068	0.386651
147.424	1802.58	0.476282	3.92377e+07	177432	17.9352		1.21384e-05	1	4.52198	0.457092
147.453	1802.55	0.521555	3.92377e+07	175341	21.6914		1.32922e-05	1	4.4687	0.55282
147.481	1802.52	0.31964	3.92377e+07	185291	20.5148		8.14624e-06	1	4.72226	0.522834
147.51	1802.49	0.329117	3.92377e+07	181853	15.8135		8.38779e-06	1	4.63466	0.403019
147.538	1802.46	0.343926	3.92377e+07	193010	15.4111		8.76518e-06	1	4.91899	0.392762
147.567	1802.43	0.584623	3.92377e+07	173155	17.0366		1.48995e-05	1	4.41297	0.43419
147.596	1802.4	2.20145	3.92377e+07	174929	18.218		5.61055e-05	1	4.45818	0.464299
147.624	1802.38	0.478584	3.92377e+07	154820	17.6262		1.2197e-05	1	3.94568	0.449216
147.653	1802.35	1.66462	3.92377e+07	164812	14.4121		4.24239e-05	1	4.20035	0.367302
147.681	1802.32	1.50714	3.92377e+07	162597	15.8916		3.84105e-05	1	4.14391	0.405007
147.71	1802.29	8.9468	3.92377e+07	181932	30.6524		0.000228015	1	4.63667	0.781198
147.739	1802.26	32.0396	3.92377e+07	812478	51.6609		0.000816553	1	20.7066	1.31661
147.767	1802.23	1.80374	3.92377e+07	204813	49.3299		4.59695e-05	1	5.2198	1.25721
147.796	1802.2	0.571644	3.92377e+07	242874	41.5873		1.45687e-05	1	6.18982	1.05988
147.825	1802.18	0.627592	3.92377e+07	170965	25.6327		1.59946e-05	1	4.35715	0.653268
147.853	1802.15	0.578142	3.92377e+07	165812	22.1579		1.47344e-05	1	4.22585	0.56471
147.882	1802.12	1.08588	3.92377e+07	161769	18.4627		2.76745e-05	1	4.12278	0.470536
147.911	1802.09	0.894341	3.92377e+07	216433	35.1622		2.27929e-05	1	5.51596	0.896133
147.939	1802.06	1.83018	3.92377e+07	177991	19.9496		4.66433e-05	1	4.53623	0.50843
147.968	1802.03	3.07583	3.92377e+07	178472	19.2287		7.83897e-05	1	4.54849	0.490058
147.997	1802	3.86597	3.92377e+07	194378	17.7477		9.85269e-05	1	4.95387	0.452313
148.025	1801.97	6.06339	3.92377e+07	184260	24.9983		0.00015453	1	4.696	0.637099
148.054	1801.95	4.587	3.92377e+07	224493	35.1809		0.000116903	1	5.72135	0.89661
148.083	1801.92	2.66503	3.92377e+07	216128	41.2095		6.79201e-05	1	5.50817	1.05025
148.112	1801.89	1.66794	3.92377e+07	203952	38.9564		4.25085e-05	1	5.19785	0.992831
148.14	1801.86	0.539672	3.92377e+07	208654	48.1502		1.37539e-05	1	5.31771	1.22714
148.169	1801.83	0.514656	3.92377e+07	217193	48.858		1.31164e-05	1	5.53532	1.24518
148.198	1801.8	0.440586	3.92377e+07	222690	50.0064		1.12286e-05	1	5.67542	1.27445
148.227	1801.77	0.409725	3.92377e+07	222713	46.2001		1.04421e-05	1	5.67599	1.17744
148.256	1801.74	0.420508	3.92377e+07	199773	42.6224		1.07169e-05	1	5.09136	1.08626
148.284	1801.72	0.414639	3.92377e+07	210385	44.1992		1.05674e-05	1	5.36181	1.12645
148.313	1801.69	0.412857	3.92377e+07	243989	57.2567		1.05219e-05	1	6.21824	1.45923
148.342	1801.66	0.446491	3.92377e+07	232136	52.5874		1.13791e-05	1	5.91614	1.34023
148.371	1801.63	0.41806	3.92377e+07	234162	53.2135		1.06545e-05	1	5.96778	1.35618
148.4	1801.6	0.425597	3.92377e+07	230184	53.6467		1.08466e-05	1	5.86641	1.36722
[truncated: 6,841 more rows]
